# Supplementary material for: A Prognostic Signature Consisting of Pyroptosis-Related Genes and SCAF11 for Predicting Immune Response in Breast Cancer
Source: Front Med (Lausanne). 2022 May 12;9:882763. doi: 10.3389/fmed.2022.882763 (PMC9133489; doi:10.3389/fmed.2022.882763)
Supplement: Supplementary Table 2 — 7 pyroptosis-related genes with p less than 0.2 screened by univariate COX regression. [file Table_2.XLSX]

## Sheet: Sheet1
Supplementary Table S2. 7 pyroptosis-related genes with p less than 0.2 screened by univariate COX regression
gene	beta	HR (95% CI for HR)	wald.test	p.value
CASP9	-0.00071	1 (1-1)	4.1	0.043
GPX4	-2.2e-05	1 (1-1)	2.7	0.1
IL18	-0.00027	1 (1-1)	2.5	0.12
NLRC4	0.0014	1 (1-1)	2.8	0.097
SCAF11	8.2e-05	1 (1-1)	7.4	0.0066
TIRAP	0.00058	1 (1-1)	9.3	0.0023
TNF	-0.00075	1 (1-1)	1.8	0.18
