# Supplementary material for: A Prognostic Signature Consisting of Pyroptosis-Related Genes and SCAF11 for Predicting Immune Response in Breast Cancer
Source: Front Med (Lausanne). 2022 May 12;9:882763. doi: 10.3389/fmed.2022.882763 (PMC9133489; doi:10.3389/fmed.2022.882763)
Supplement: Supplementary Table 3 — Detailed information of pyroptosis-related seven-gene signature. [file Table_3.XLSX]

## Sheet: 10ROC Low High risk-所有人
Supplementary Table S3. detailed information of pyroptosis-related seven-gene signature
ID	follow	death	age	ajcc_pathologic_t	ajcc_pathologic_n	ajcc_pathologic_m	CASP9	GPX4	IL18	NLRC4	SCAF11	TIRAP	TNF	agepoint	ajcc_pathologic_mpoint	ajcc_pathologic_npoint	ajcc_pathologic_tpoint	CASP9point	GPX4point	IL18point	NLRC4point	SCAF11point	TIRAPpoint	TNFpoint	risk	PI	Low risk	High risk
A_A0CU	0.432877	1	66-85	T2	N0	M0	947.86	18119.5	133.391	96.0012	8269.01	614.391	116.211	1.154	0	0	0.1414	-0.920846	-0.174364	-0.0291593	0.249987	0.221196	0.404208	-0.156884	-0.405862	0.889538	1
A_A0T2	0.69863	1	66-85	T3	N3	M1	1148.54	15045.9	191.092	145.198	3788.28	331.141	103.197	1.154	1.255	0.6746	0.307	-1.11581	-0.144786	-0.0417728	0.378095	0.101337	0.217858	-0.139316	-0.744396	2.6462	1
A_A8FY	0.808219	1	86-100	T1	N0	M0	880.074	22342.7	1765.4	187.459	4168.47	300.619	20.1772	3.524	0	0	0	-0.854992	-0.215004	-0.385916	0.488143	0.111507	0.197777	-0.0272393	-0.685725	2.83827	1
A_A5QQ	0.882192	1	66-85	T3	N1	M0	771.308	13259.2	2777.61	243.316	5856.23	404.781	320.827	1.154	0	0.4526	0.307	-0.749326	-0.127593	-0.607185	0.633595	0.156654	0.266305	-0.433116	-0.860666	1.05293	1
A_A2QJ	1.22192	1	46-65	T4	N0	M0	1302.92	49612.3	1447	308.915	1731.37	343.346	73.2459	0.1224	0	0	0.6622	-1.26579	-0.47742	-0.316315	0.804415	0.0463141	0.225888	-0.0988819	-1.08179	-0.297189	1
A_A18N	1.28219	1	86-100	T2	N1	M0	1192.44	14618.3	197.799	91.1415	10351.8	779.467	14.5574	3.524	0	0.4526	0.1414	-1.15846	-0.140672	-0.0432388	0.237333	0.27691	0.512811	-0.0196525	-0.334967	3.78303	1
A_A1EY	1.47397	1	66-85	T2	N0	M0	1490.6	18574.2	952.154	292.696	7911.66	278.864	91.7198	1.154	0	0	0.1414	-1.44812	-0.178739	-0.208141	0.762179	0.211637	0.183465	-0.123822	-0.801541	0.493859	1
A_A0IK	1.56438	1	46-65	T4	N1	M0	1015.75	20743.2	436.84	126.271	7360.92	336.582	79.4173	0.1224	0	0.4526	0.6622	-0.986802	-0.199612	-0.0954931	0.32881	0.196905	0.221437	-0.107213	-0.641968	0.595232	1
A_A1FG	1.58082	1	86-100	T1	NX	M0	1350.16	21670.8	234.507	153.924	8147.47	725.182	96.0787	3.524	0	1.681	0	-1.31168	-0.208538	-0.0512633	0.400819	0.217945	0.477097	-0.129706	-0.605325	4.59968	1
A_A18J	1.67671	1	46-65	T4	N2	M1	1160.62	8325.87	611.582	125.095	7406.51	313.732	73.4674	0.1224	1.255	1.041	0.6622	-1.12754	-0.0801198	-0.133692	0.325748	0.198124	0.206404	-0.099181	-0.710257	2.37034	1
A_A0YT	1.98082	1	46-65	T4	N2	M0	1747.58	21193.1	275.389	128.953	14626.7	663.218	44.0486	0.1224	0	1.041	0.6622	-1.69777	-0.203942	-0.0602001	0.335794	0.391264	0.436331	-0.0594656	-0.85799	0.96761	1
A_A1LE	2.40822	1	66-85	T2	N3	M0	1194.87	25676.4	757.427	168.946	4376.77	1176.92	67.1626	1.154	0	0.6746	0.1414	-1.16081	-0.247084	-0.165573	0.439936	0.117079	0.774296	-0.0906695	-0.33283	1.63717	1
A_A1RB	2.67397	1	26-45	T2	N0	M0	775.313	11994.6	855.199	169.245	10517.9	575.763	381.617	0	0	0	0.1414	-0.753217	-0.115424	-0.186946	0.440714	0.281354	0.378794	-0.515183	-0.469909	-0.328509	1
A_A0EA	2.71507	1	66-85	T1	N1	M0	1087.79	14037.9	241.661	86.5975	6973.9	733.197	72.1755	1.154	0	0.4526	0	-1.05678	-0.135087	-0.0528272	0.2255	0.186552	0.48237	-0.0974369	-0.447713	1.15889	1
A_A1B4	2.75068	1	66-85	T1	N2	M0	1538.95	17730.6	797.357	61.465	4135.54	440.849	17.7992	1.154	0	1.041	0	-1.49509	-0.170622	-0.174302	0.160055	0.110626	0.290035	-0.0240289	-1.30333	0.891674	1
A_A1FD	2.76438	1	66-85	T1	N0	M0	599.759	7776.84	318.31	162.448	10587.2	486.54	605.06	1.154	0	0	0	-0.582666	-0.0748366	-0.0695827	0.423014	0.283207	0.320095	-0.816831	-0.5176	0.6364	1
A_A18R	3.12877	1	46-65	T2	N1	M0	561.559	11198.4	411.526	143.451	12526.7	503.367	509.39	0.1224	0	0.4526	0.1414	-0.545555	-0.107762	-0.0899596	0.373545	0.335088	0.331165	-0.687677	-0.391155	0.325245	1
A_A66K	3.49315	1	66-85	T2	N0	MX	1284.7	12873.5	518.957	63.3034	5387.79	483.094	45.3731	1.154	0.02095	0	0.1414	-1.24809	-0.123882	-0.113444	0.164842	0.144123	0.317828	-0.0612537	-0.919877	0.396473	1
A_A0SW	3.73973	1	66-85	T2	N2	M1	1186.74	14149.8	1468.91	199.389	9098.89	691.874	90.1363	1.154	1.255	1.041	0.1414	-1.15292	-0.136164	-0.321104	0.51921	0.243395	0.455184	-0.121684	-0.514085	3.07732	1
A_A0C1	3.86575	1	46-65	T3	N2	M0	572.659	8532.13	363.723	86.4093	11470.5	635.35	738.046	0.1224	0	1.041	0.307	-0.556339	-0.0821047	-0.0795099	0.22501	0.306837	0.417997	-0.996362	-0.764472	0.705928	1
A_A5DC	3.91781	1	66-85	T2	N2	M0	623.232	17377	190.899	85.6505	4676.26	334.321	89.7768	1.154	0	1.041	0.1414	-0.605469	-0.167219	-0.0417305	0.223034	0.12509	0.21995	-0.121199	-0.367544	1.96886	1
A_A0CO	4.02192	1	66-85	T3	N0	M0	1476.21	15379	365.252	132.912	6028.63	599.617	261.756	1.154	0	0	0.307	-1.43414	-0.147992	-0.0798441	0.346103	0.161266	0.394488	-0.353371	-1.11349	0.347514	1
A_A18V	4.26301	1	46-65	T2	N1	M0	371.642	2734.88	623.183	167.055	7498.91	549.038	601.717	0.1224	0	0.4526	0.1414	-0.36105	-0.0263178	-0.136228	0.435013	0.200596	0.361212	-0.812318	-0.339094	0.377306	1
A_A1EW	4.6411	1	26-45	T2	N1	M0	1429.82	7957.04	207.315	205.276	12618.4	585.346	77.2374	0	0	0.4526	0.1414	-1.38907	-0.0765706	-0.0453191	0.53454	0.337543	0.385099	-0.10427	-0.358051	0.235949	1
A_A0X7	4.87945	1	46-65	T1	NX	MX	1004.82	12057	153.181	86.2029	7012.82	360.023	63.5903	0.1224	0.02095	1.681	0	-0.976183	-0.116025	-0.0334853	0.224472	0.187593	0.236859	-0.0858469	-0.562616	1.26173	1
A_A2D9	4.96438	1	66-85	T1	N0	M0	1189.07	18367.7	1675.11	132.842	6536.77	214.358	85.1314	1.154	0	0	0	-1.15518	-0.176752	-0.36618	0.345922	0.174859	0.141026	-0.114927	-1.15123	0.00276867	1
A_A04V	5.26027	1	26-45	T2	N0	M0	726.432	14431.2	373.271	195.615	4834.37	317.23	224.153	0	0	0	0.1414	-0.705728	-0.138871	-0.081597	0.509381	0.129319	0.208706	-0.302607	-0.381397	-0.239997	1
A_A1FN	6.00548	1	26-45	T2	N0	M0	766.193	7443.26	104.948	166.573	6589.48	212.279	252.844	0	0	0	0.1414	-0.744357	-0.0716265	-0.0229415	0.433756	0.176269	0.139658	-0.341339	-0.430581	-0.289181	1
A_A0CS	6.43288	1	66-85	T4	N3	M1	984.812	20070.4	676.195	134.738	8288.02	534.532	269.192	1.154	1.255	0.6746	0.6622	-0.956745	-0.193138	-0.147816	0.350857	0.221705	0.351669	-0.363409	-0.736877	3.00892	1
A_A0IN	7.04932	1	26-45	T1	NX	MX	1012.03	47027.5	684.962	191.118	3903.25	455.399	75.755	0	0.02095	1.681	0	-0.983191	-0.452545	-0.149733	0.49767	0.104412	0.299607	-0.102269	-0.786049	0.915901	1
A_A18K	7.56986	1	46-65	T1	N0	M0	806.671	7198.69	1057.01	105.781	6964.44	482.675	186.087	0.1224	0	0	0	-0.783681	-0.069273	-0.231062	0.275454	0.186299	0.317552	-0.251218	-0.555929	-0.433529	1
A_A0RP	8.56438	1	66-85	T2	N1	M0	780.329	11170.6	627.111	108.95	8012.89	691.11	206.967	1.154	0	0.4526	0.1414	-0.75809	-0.107495	-0.137086	0.283707	0.214345	0.454681	-0.279406	-0.329345	1.41866	1
A_A0TZ	8.93699	1	26-45	T2	N2	M1	692.134	11360.6	260.966	90.9062	13518.4	579.483	382.398	0	1.255	1.041	0.1414	-0.672408	-0.109323	-0.0570471	0.23672	0.361618	0.381242	-0.516238	-0.375436	2.06196	1
A_A0WY	9.48219	1	26-45	T3	N1	M0	879.535	10839.8	508.811	80.8412	6502.97	445.206	82.6607	0	0	0.4526	0.307	-0.854468	-0.104312	-0.111226	0.21051	0.173955	0.292901	-0.111592	-0.504231	0.255369	1
A_A14U	3.61096	0	66-85	T1	N0	M0	1324.85	13670.9	210.894	76.2939	5904.57	667.523	38.5006	1.154	0	0	0	-1.28709	-0.131555	-0.0461014	0.198669	0.157947	0.439164	-0.0519759	-0.720945	0.433055	1
A_A14P	3.4137	0	66-85	T2	N3	M0	2595	23326.4	526.428	61.0968	5374.64	471.139	56.4887	1.154	0	0.6746	0.1414	-2.52104	-0.22447	-0.115077	0.159096	0.143772	0.309962	-0.0762597	-2.32402	-0.354021	1
A_A0CT	6.27123	0	66-85	T2	N0	M0	829.017	12754.4	308.445	116.16	7363.53	269.744	50.0187	1.154	0	0	0.1414	-0.80539	-0.122736	-0.0674262	0.30248	0.196974	0.177464	-0.0675252	-0.386159	0.909241	1
A_A0YD	2.10685	0	46-65	T3	N0	M0	1161.37	11980.5	1377.01	191.144	9485.65	712.943	144.936	0.1224	0	0	0.307	-1.12827	-0.115288	-0.301015	0.49774	0.253741	0.469045	-0.195664	-0.519707	-0.0903071	1
A_A27K	4.00274	0	46-65	T2	N1	M0	918.909	8623.16	1760.67	130.224	11328.7	773.683	105.745	0.1224	0	0.4526	0.1414	-0.89272	-0.0829807	-0.384883	0.339102	0.303043	0.509006	-0.142756	-0.35219	0.36421	1
A_A27N	1.42192	0	26-45	T2	N2	M0	1467.56	13707.9	475.497	293.355	7800.43	393.509	220.466	0	0	1.041	0.1414	-1.42573	-0.131911	-0.103944	0.763897	0.208662	0.25889	-0.29763	-0.727768	0.454632	1
A_A0SG	1.18904	0	46-65	T2	N1	M0	1390.75	15212.7	345.424	128.905	7266.95	604.237	41.2918	0.1224	0	0.4526	0.1414	-1.35111	-0.146391	-0.0755096	0.335669	0.194391	0.397527	-0.055744	-0.701171	0.0152289	1
A_A155	1.75342	0	46-65	T2	N1	M0	927.683	26369.7	503.646	66.3299	10955.6	607.389	10.7328	0.1224	0	0.4526	0.1414	-0.901244	-0.253755	-0.110097	0.172723	0.293063	0.399601	-0.0144892	-0.414198	0.302202	1
A_A0FD	0.536986	0	66-85	T2	N0	M0	913.61	11668.6	615.654	81.6338	11983.3	552.407	40.8939	1.154	0	0	0.1414	-0.887572	-0.112287	-0.134582	0.212574	0.320552	0.363428	-0.0552068	-0.293092	1.00231	1
A_A1KR	6.88493	0	46-65	T2	N0	M0	1025.54	22524.1	977.86	134.247	3769.52	154.742	12.1094	0.1224	0	0	0.1414	-0.996311	-0.216749	-0.21376	0.349578	0.100835	0.101805	-0.0163477	-0.89095	-0.62715	1
A_A0EX	2.06027	0	46-65	T3	N0	M0	973.78	16799.4	661.817	87.539	7117.93	656.581	39.261	0.1224	0	0	0.307	-0.946027	-0.161661	-0.144673	0.227951	0.190405	0.431964	-0.0530024	-0.455043	-0.0256432	1
A_A4Z1	1.80548	0	66-85	T1	N0	M0	1088.79	12725.4	207.41	83.2481	7110.11	661.725	47.2554	1.154	0	0	0	-1.05776	-0.122457	-0.0453398	0.216778	0.190196	0.435349	-0.0637948	-0.447032	0.706968	1
A_A25A	8.97534	0	26-45	T2	N0	M0	844.158	9141.96	418.102	133.575	8528.38	512.255	246.264	0	0	0	0.1414	-0.820099	-0.0879731	-0.0913972	0.347829	0.228134	0.337013	-0.332457	-0.41895	-0.27755	1
A_A04U	7.27123	0	46-65	T2	N0	M0	1201.05	34712.4	105.748	129.137	4999.52	312.498	48.546	0.1224	0	0	0.1414	-1.16682	-0.334038	-0.0231165	0.336272	0.133737	0.205593	-0.0655371	-0.913911	-0.650111	1
A_A0RT	7.45479	0	26-45	T3	N1	M0	1115.68	8618.98	1606.61	304.788	12726.7	394.059	521.955	0	0	0.4526	0.307	-1.08388	-0.0829404	-0.351205	0.793669	0.340438	0.259251	-0.704639	-0.829305	-0.0697053	1
A_A1NH	1.57808	0	66-85	T2	N1	M0	1027.94	12560.2	615.382	122.405	6498.65	487.189	30.3578	1.154	0	0.4526	0.1414	-0.998644	-0.120867	-0.134522	0.318744	0.173839	0.320522	-0.0409831	-0.481912	1.26609	1
A_A0WA	1.92055	0	66-85	T1	N0	M0	720.377	5174.77	575.573	111.09	10633.8	306.893	791.676	1.154	0	0	0	-0.699846	-0.0497968	-0.12582	0.289279	0.284453	0.201905	-1.06876	-1.16859	-0.0145891	1
A_A1KF	8.46027	0	66-85	T2	N1	M0	809.831	7644.05	144.979	48.4085	4311.12	373.941	18.0598	1.154	0	0.4526	0.1414	-0.786751	-0.0735587	-0.0316923	0.126056	0.115322	0.246016	-0.0243808	-0.428989	1.31901	1
A_A8R6	8.92055	0	46-65	T1	N0	M0	891.457	20692.2	316.239	104.705	5493.33	286.021	130.597	0.1224	0	0	0	-0.86605	-0.199121	-0.0691299	0.272651	0.146947	0.188173	-0.176307	-0.702838	-0.580438	1
A_A3IY	0.945205	0	66-85	T1	N0	M0	855.253	11940.7	745.176	230.523	6333.05	549.467	318.993	1.154	0	0	0	-0.830878	-0.114905	-0.162895	0.600281	0.169409	0.361494	-0.43064	-0.408134	0.745866	1
A_A0JL	4.61096	0	46-65	T2	N2	M0	588.603	32771.8	295.135	76.1253	2804.05	421.726	3.11969	0.1224	0	1.041	0.1414	-0.571828	-0.315363	-0.0645165	0.19823	0.0750082	0.277454	-0.00421158	-0.405227	0.899573	1
A_A0HP	1.13425	0	46-65	T3	N2	M0	1070.37	15882.4	414.761	150.259	7974.15	371.7	93.1238	0.1224	0	1.041	0.307	-1.03986	-0.152836	-0.0906668	0.391274	0.213308	0.244542	-0.125717	-0.55996	0.91044	1
A_A3Z5	2.78082	0	46-65	T2	N3	M0	1220.69	22637.9	441.456	44.8117	5303.93	638.475	91.4341	0.1224	0	0.6746	0.1414	-1.1859	-0.217845	-0.0965024	0.11669	0.14188	0.420053	-0.123436	-0.945056	-0.00665639	1
A_A143	1.18082	0	46-65	T2	N0	M0	1254.13	14567.6	207.764	124.436	4382.32	568.764	58.9089	0.1224	0	0	0.1414	-1.21839	-0.140184	-0.0454173	0.32403	0.117227	0.37419	-0.079527	-0.668072	-0.404272	1
A_A3TN	1.24932	0	66-85	T3	N0	MX	1758.62	37544.5	249.464	61.3359	3551.58	525.932	65.4926	1.154	0.02095	0	0.307	-1.7085	-0.361291	-0.0545328	0.159719	0.0950047	0.346011	-0.0884151	-1.612	-0.13005	1
A_A0FZ	0.0273973	0	26-45	T2	N2	M0	937.301	15369.9	210.016	96.1071	9141.63	606.614	68.7256	0	0	1.041	0.1414	-0.910588	-0.147905	-0.0459096	0.250263	0.244539	0.399092	-0.0927795	-0.303289	0.879111	1
A_A8FZ	1.5726	0	46-65	T1	N0	M0	1708.25	9972.67	416.962	173.214	7169.12	415.924	127.58	0.1224	0	0	0	-1.65957	-0.095967	-0.091148	0.45105	0.191774	0.273637	-0.172234	-1.10245	-0.980055	1
A_A0SI	1.73973	0	46-65	T2	N1	M0	1213.2	16064	507.485	89.4191	8755.65	790.968	98.6243	0.1224	0	0.4526	0.1414	-1.17862	-0.154584	-0.110936	0.232847	0.234214	0.520378	-0.133143	-0.589846	0.126554	1
A_A1IZ	1.51781	0	46-65	T2	N2	MX	1228.24	36404.1	1591.89	183.521	4156.84	830.243	147.044	0.1224	0.02095	1.041	0.1414	-1.19324	-0.350317	-0.347988	0.477889	0.111196	0.546217	-0.198509	-0.954747	0.371003	1
A_A147	1.6	0	26-45	T2	N0	M0	678.996	4058.85	1213.32	111.789	8946.5	251.762	380.715	0	0	0	0.1414	-0.659644	-0.0390583	-0.265233	0.291098	0.239319	0.165634	-0.513966	-0.78185	-0.64045	1
A_A0J8	1.86301	0	46-65	T2	N0	M0	975.933	12998.5	902.591	156.63	7325.56	659.093	64.1285	0.1224	0	0	0.1414	-0.948119	-0.125084	-0.197306	0.407864	0.195959	0.433617	-0.0865735	-0.319643	-0.0558431	1
A_A0HN	1.4137	0	66-85	T1	N0	M0	1336.13	19631	289.204	83.4325	3324.9	479.301	54.7921	1.154	0	0	0	-1.29805	-0.18891	-0.06322	0.217258	0.0889411	0.315332	-0.0739693	-1.00261	0.151387	1
A_A15I	4.63562	0	26-45	T2	N0	M0	1043.3	7212.39	514.421	84.7103	10283.9	746.678	65.2143	0	0	0	0.1414	-1.01357	-0.0694049	-0.112452	0.220586	0.275094	0.491239	-0.0880393	-0.296545	-0.155145	1
A_A0B9	4.30685	0	26-45	T1	N0	M0	978.051	9349.9	779.516	197.98	7860.46	345.166	244.045	0	0	0	0	-0.950177	-0.0899741	-0.170402	0.515539	0.210267	0.227085	-0.32946	-0.587122	-0.587122	1
A_A0DP	1.30411	0	46-65	T3	N0	M0	991.117	11048.5	810.297	132.837	7180	511.198	133.947	0.1224	0	0	0.307	-0.962871	-0.106319	-0.177131	0.345909	0.192065	0.336317	-0.180829	-0.552859	-0.123459	1
A_AAT0	4.04658	0	26-45	T2	N0	M0	1031.05	14730.1	720.7	120.957	5329.9	544.674	177.544	0	0	0	0.1414	-1.00167	-0.141747	-0.157545	0.314972	0.142575	0.358341	-0.239685	-0.724755	-0.583355	1
A_A22D	3.41918	0	26-45	T2	N0	M0	679.283	13821.4	1298.3	238.392	7024.37	271.071	200.479	0	0	0	0.1414	-0.659923	-0.133003	-0.283808	0.620772	0.187902	0.178338	-0.270647	-0.360369	-0.218969	1
A_A5XS	1.61096	0	66-85	T2	N0	MX	927.847	17038.9	1696.69	175.545	4937.75	419.177	148.084	1.154	0.02095	0	0.1414	-0.901404	-0.163966	-0.370896	0.457119	0.132085	0.275777	-0.199914	-0.771198	0.545152	1
A_A14V	2.85479	0	46-65	T2	N1	M0	640.232	13308.2	487.254	70.8066	8103.14	407.931	99.1407	0.1224	0	0.4526	0.1414	-0.621985	-0.128065	-0.106514	0.18438	0.216759	0.268378	-0.13384	-0.320887	0.395513	1
A_A27R	0.841096	0	26-45	T2	N3	M0	1110.48	21305.6	386.359	222.577	7752.74	481.651	95.2168	0	0	0.6746	0.1414	-1.07883	-0.205024	-0.084458	0.579589	0.207386	0.316878	-0.128543	-0.393007	0.422993	1
A_A14R	3.21644	0	46-65	T2	N0	M0	827.531	13962.8	1066.32	120.695	4481.25	446.089	160.875	0.1224	0	0	0.1414	-0.803946	-0.134364	-0.233097	0.314291	0.119874	0.293482	-0.217182	-0.660942	-0.397142	1
A_A24X	8.23014	0	46-65	T2	N0	M0	944.539	9138.3	694.802	90.7891	13100.3	743.592	218.964	0.1224	0	0	0.1414	-0.917619	-0.0879378	-0.151884	0.236415	0.350434	0.489209	-0.295602	-0.376985	-0.113185	1
A_A0YM	2.64384	0	66-85	T2	N0	M0	515.251	10635.1	851.617	304.382	9844.92	330.232	2303.78	1.154	0	0	0.1414	-0.500567	-0.102342	-0.186163	0.79261	0.263352	0.21726	-3.1101	-2.62595	-1.33055	1
A_A1N9	3.01644	0	46-65	T2	N0	M0	1393.35	9323.76	351.482	111.866	11229.5	460.819	30.7957	0.1224	0	0	0.1414	-1.35364	-0.0897225	-0.0768341	0.291298	0.300388	0.303173	-0.0415742	-0.666912	-0.403112	1
A_A1P3	4.4137	0	46-65	T2	N0	MX	905.786	27099.6	313.32	95.3524	4722.04	392.913	277.865	0.1224	0.02095	0	0.1414	-0.879971	-0.26078	-0.0684916	0.248298	0.126315	0.258497	-0.375118	-0.951251	-0.666501	1
A_A03V	3.70137	0	26-45	T1	N0	M0	927.324	11007.8	136.407	70.2417	8012.03	315.559	67.1877	0	0	0	0	-0.900895	-0.105928	-0.0298186	0.182909	0.214322	0.207606	-0.0907035	-0.522507	-0.522507	1
A_A73U	1.34795	0	86-100	T2	N0	M0	788.438	9908.07	1730.6	282.986	7026.17	701.94	390.731	3.524	0	0	0.1414	-0.765968	-0.0953454	-0.378309	0.736894	0.18795	0.461806	-0.527486	-0.380459	3.28494	1
A_A1PA	1.57534	0	46-65	T2	N1	M0	1271.68	21149.2	332.852	82.4176	7518.46	525.814	35.8045	0.1224	0	0.4526	0.1414	-1.23543	-0.203519	-0.0727614	0.214615	0.201119	0.345933	-0.0483361	-0.798382	-0.0819816	1
A_A3W7	1.29041	0	66-85	T2	N1	MX	1174.38	15698.2	480.67	72.2437	6344.54	860.544	72.2473	1.154	0.02095	0.4526	0.1414	-1.14091	-0.151063	-0.105074	0.188123	0.169717	0.566152	-0.0975338	-0.570587	1.19836	1
A_A1N8	2.84658	0	46-65	T2	N0	M0	670.711	7813.05	289.633	56.8096	6957.02	326.694	108.914	0.1224	0	0	0.1414	-0.651595	-0.075185	-0.0633137	0.147932	0.1861	0.214932	-0.147034	-0.388164	-0.124364	1
A_A27E	1.45205	0	66-85	T1	N0	M0	1310.31	13867.6	233.242	130.525	8586.3	952.632	47.8254	1.154	0	0	0	-1.27296	-0.133448	-0.0509868	0.339886	0.229683	0.626736	-0.0645643	-0.325656	0.828344	1
A_A0XS	0.0273973	0	46-65	T2	N2	M0	1035.75	14598.2	567.978	174.085	8247.35	455.429	37.7674	0.1224	0	1.041	0.1414	-1.00623	-0.140478	-0.12416	0.453318	0.220617	0.299627	-0.0509859	-0.348298	0.956502	1
A_A1B6	2.37534	0	26-45	T2	N0	M0	692.816	8626.47	1396.26	202.774	5707.23	447.463	220.447	0	0	0	0.1414	-0.673071	-0.0830125	-0.305222	0.528023	0.152668	0.294386	-0.297604	-0.383832	-0.242432	1
A_A0BO	6.01918	0	46-65	T1	N0	M0	1145.35	11481	326.694	199.153	10429.3	456.105	105.524	0.1224	0	0	0	-1.11271	-0.110482	-0.0714154	0.518594	0.278983	0.300071	-0.142458	-0.339414	-0.217014	1
A_A3XG	3.64384	0	46-65	T3	N1	M0	1090	18269.9	258.294	68.6181	3997.76	415.371	34.283	0.1224	0	0.4526	0.307	-1.05894	-0.175811	-0.0564631	0.178681	0.10694	0.273273	-0.046282	-0.778598	0.103402	1
A_A12B	8.18904	0	46-65	T2	N0	M0	1684.75	33214.1	310.319	85.7527	6095.67	658.114	11.7781	0.1224	0	0	0.1414	-1.63673	-0.31962	-0.0678357	0.2233	0.163059	0.432973	-0.0159005	-1.22076	-0.956956	1
A_A0CE	2.94247	0	46-65	T2	N0	M0	1251.17	3933.04	1374.7	101.639	7192.55	551.952	119.694	0.1224	0	0	0.1414	-1.21551	-0.0378476	-0.300509	0.264669	0.192401	0.36313	-0.161587	-0.895259	-0.631459	1
A_A5UP	2.2	0	46-65	T2	N0	M0	688.028	38039.8	672.977	120.286	5618.5	602.443	403.4	0.1224	0	0	0.1414	-0.668419	-0.366057	-0.147113	0.313225	0.150295	0.396347	-0.54459	-0.866312	-0.602512	1
A_A0C3	7.42192	0	46-65	T1	N0	M0	748.067	20891.1	432.158	120.751	9155.95	613.789	179.391	0.1224	0	0	0	-0.726747	-0.201035	-0.0944697	0.314435	0.244922	0.403812	-0.242177	-0.301261	-0.178861	1
A_A0BM	5.13973	0	46-65	T2	N1	M0	960.654	19994.8	2668.52	97.3515	6329.19	487.697	43.9415	0.1224	0	0.4526	0.1414	-0.933275	-0.19241	-0.583339	0.253503	0.169306	0.320856	-0.059321	-1.02468	-0.308279	1
A_A0D2	2.8137	0	26-45	T2	N0	M0	483.234	7762.27	580.523	109.491	5938.91	792.8	594.691	0	0	0	0.1414	-0.469462	-0.0746963	-0.126902	0.285115	0.158866	0.521583	-0.802833	-0.50833	-0.36693	1
A_A424	1.9589	0	46-65	T3	N1	MX	677.434	20709	409.291	52.29	5146.85	195.877	124.518	0.1224	0.02095	0.4526	0.307	-0.658128	-0.199283	-0.089471	0.136163	0.137678	0.128867	-0.168099	-0.712271	0.190679	1
A_A0AR	0.0273973	0	46-65	T2	N0	M0	942.849	10122.4	782.256	48.6895	2323.27	1048.45	41.4713	0.1224	0	0	0.1414	-0.915978	-0.0974075	-0.171001	0.126787	0.0621475	0.689777	-0.0559863	-0.361661	-0.0978611	1
A_A0XP	0.0246575	0	66-85	T2	N2	M0	1121.71	10987.6	1973.82	86.1235	9600.98	882.02	55.2226	1.154	0	1.041	0.1414	-1.08974	-0.105734	-0.431478	0.224266	0.256826	0.580281	-0.0745506	-0.640129	1.69627	1
A_A27P	0.134247	0	46-65	T1	N0	M0	1224.37	14751.8	497.06	45.453	9016.29	903.213	68.182	0.1224	0	0	0	-1.18948	-0.141956	-0.108657	0.11836	0.241186	0.594224	-0.0920458	-0.57837	-0.45597	1
A_A22G	3.39452	0	46-65	T2	N0	M0	497.651	16910.6	192.793	154.091	3903.18	319.121	575.442	0.1224	0	0	0.1414	-0.483468	-0.162731	-0.0421446	0.401253	0.10441	0.20995	-0.776847	-0.749577	-0.485777	1
A_A1OV	2.16164	0	46-65	T2	N1	MX	725.816	14780.1	1384.72	184.843	7018.39	413.239	454.871	0.1224	0.02095	0.4526	0.1414	-0.70513	-0.142229	-0.302699	0.481331	0.187742	0.27187	-0.614075	-0.823191	-0.0858414	1
A_A0B3	3.29589	0	46-65	T2	N1	M0	756.287	10610.7	381.429	162.377	4621.57	462.062	193.964	0.1224	0	0.4526	0.1414	-0.734733	-0.102107	-0.0833803	0.422831	0.123627	0.30399	-0.261851	-0.331623	0.384777	1
A_A0C0	3.47945	0	46-65	T1	N1	M0	693.872	22154.3	1184.31	314.338	5332.08	464.561	348.562	0.1224	0	0.4526	0	-0.674097	-0.213191	-0.258889	0.818537	0.142633	0.305634	-0.470559	-0.349932	0.225068	1
A_A0J2	2.73151	0	26-45	T1	N0	M0	1408.36	11165.2	465.435	95.4424	10532.7	343.52	43.429	0	0	0	0	-1.36822	-0.107442	-0.101744	0.248532	0.281748	0.226002	-0.0586291	-0.879756	-0.879756	1
A_A128	8.89863	0	46-65	T2	N0	M0	970.056	10231.5	3143.26	385.128	8644.82	412.755	380.043	0.1224	0	0	0.1414	-0.94241	-0.0984577	-0.687117	1.00287	0.231249	0.271551	-0.513058	-0.735367	-0.471567	1
A_A5QM	6.11233	0	46-65	T2	N0	M0	927.466	13764.4	431.116	175.592	6244.6	550.41	165.458	0.1224	0	0	0.1414	-0.901033	-0.132455	-0.094242	0.457243	0.167043	0.362115	-0.223368	-0.364698	-0.100898	1
A_A14Y	5.77808	0	26-45	T2	N0	M0	709.225	8183.42	3679.65	77.4927	10268.5	557.943	23.7534	0	0	0	0.1414	-0.689012	-0.0787491	-0.804372	0.201791	0.274683	0.36707	-0.032067	-0.760656	-0.619256	1
A_A0DL	6.52329	0	46-65	T2	N0	M0	801.155	6790.54	1690.68	243.01	7368.64	667.782	277.999	0.1224	0	0	0.1414	-0.778322	-0.0653454	-0.369582	0.632798	0.197111	0.439334	-0.375299	-0.319306	-0.0555058	1
A_A1RG	1.7726	0	46-65	T1	N2	M0	1175.41	43878.6	567.972	140.428	4846.01	492.677	279.382	0.1224	0	1.041	0	-1.14191	-0.422244	-0.124159	0.365675	0.129631	0.324132	-0.377166	-1.24604	-0.0826432	1
A_A156	1.98904	0	46-65	T1	N0	M0	1309.09	12438.6	166.989	95.7442	10659.1	874.533	149.893	0.1224	0	0	0	-1.27178	-0.119697	-0.0365038	0.249318	0.285131	0.575355	-0.202356	-0.520535	-0.398135	1
A_A0AT	0.0273973	0	46-65	T2	N0	M0	698.28	15054.3	940.113	73.8446	9204.46	418.022	656.464	0.1224	0	0	0.1414	-0.678379	-0.144868	-0.205509	0.192291	0.246219	0.275017	-0.886226	-1.20145	-0.937654	1
A_AB44	2.41918	0	66-85	T1	N0	MX	913.063	18000.3	1224.13	105.62	3882.65	358.019	48.6665	1.154	0.02095	0	0	-0.88704	-0.173217	-0.267596	0.275035	0.103861	0.235541	-0.0656998	-0.779116	0.395834	1
A_A2FW	1.8411	0	46-65	T2	N0	MX	748.025	44097.4	188.364	92.0487	5515.41	360.648	26.7767	0.1224	0.02095	0	0.1414	-0.726706	-0.424349	-0.0411765	0.239695	0.147537	0.23727	-0.0361485	-0.603879	-0.319129	1
A_A1B5	2.69589	0	46-65	T2	N0	M0	1005.51	22559.6	1371.89	175.586	6204.28	406.803	87.2682	0.1224	0	0	0.1414	-0.976854	-0.217091	-0.299896	0.457227	0.165965	0.267636	-0.117812	-0.720825	-0.457025	1
A_A0EI	5.27671	0	46-65	T1	N1	M0	981.071	11342.6	136.502	93.1962	7040.75	459.456	15.0453	0.1224	0	0.4526	0	-0.953111	-0.10915	-0.0298393	0.242683	0.18834	0.302276	-0.0203111	-0.379112	0.195888	1
A_A2JT	0.789041	0	46-65	T2	N0	M0	905.472	11692.5	1131.96	207.266	12172.4	706.946	761.642	0.1224	0	0	0.1414	-0.879666	-0.112517	-0.247447	0.539719	0.325611	0.4651	-1.02822	-0.937417	-0.673617	1
A_A0J3	1.78356	0	66-85	T2	N1	M0	811.789	25435.9	196.778	61.4775	3504.23	727.362	91.5675	1.154	0	0.4526	0.1414	-0.788653	-0.24477	-0.0430156	0.160087	0.0937381	0.478531	-0.123616	-0.467698	1.2803	1
A_A1R6	0.928767	0	46-65	T2	N0	M0	1082.26	22367	178.144	93.2182	8090.54	833.697	74.577	0.1224	0	0	0.1414	-1.05141	-0.215238	-0.0389424	0.24274	0.216422	0.548489	-0.100679	-0.398622	-0.134822	1
A_A2DD	6.25205	0	46-65	T1	N0	M0	1005.78	28554.6	1044.18	229.489	4742.94	200.74	98.5789	0.1224	0	0	0	-0.977118	-0.274781	-0.228258	0.597591	0.126874	0.132067	-0.133081	-0.756708	-0.634308	1
A_A107	2.86849	0	46-65	T3	N2	M0	857.164	28562.1	243.419	87.0932	7401.79	376.658	20.9996	0.1224	0	1.041	0.307	-0.832735	-0.274854	-0.0532115	0.226791	0.197998	0.247803	-0.0283494	-0.516558	0.953842	1
A_A15J	4.49315	0	46-65	T1	N0	M0	980.657	15900	738.826	68.5363	8844.97	769.298	128.527	0.1224	0	0	0	-0.952708	-0.153006	-0.161507	0.178469	0.236603	0.506121	-0.173511	-0.51954	-0.39714	1
A_A0FT	0.586301	0	46-65	T2	N1	M0	844.855	30323.4	1422.17	128.229	4454.95	183.2	25.7124	0.1224	0	0.4526	0.1414	-0.820777	-0.291802	-0.310885	0.333908	0.11917	0.120528	-0.0347118	-0.884571	-0.168171	1
A_A3J1	0.939726	0	46-65	T1	N0	MX	1138.6	14290.9	564.677	236.114	8861.5	524.25	251.17	0.1224	0.02095	0	0	-1.10615	-0.137522	-0.123438	0.61484	0.237045	0.344904	-0.33908	-0.509398	-0.366048	1
A_A0CW	8.99452	0	66-85	T2	N1	M0	1035.21	15832.8	339.477	125.626	6900.29	480.132	110.647	1.154	0	0.4526	0.1414	-1.00571	-0.152359	-0.0742096	0.32713	0.184583	0.315879	-0.149373	-0.554058	1.19394	1
A_A1AQ	8.27671	0	46-65	T2	N0	M0	1432.31	12104.3	1962.48	233.096	4906	516.612	199.598	0.1224	0	0	0.1414	-1.39149	-0.116479	-0.428999	0.606981	0.131236	0.339879	-0.269457	-1.12833	-0.864533	1
A_A22A	3.25753	0	66-85	T2	N0	M0	913.637	24762.2	505.2	183.865	6158.77	509.275	138.29	1.154	0	0	0.1414	-0.887598	-0.238287	-0.110437	0.478785	0.164747	0.335052	-0.186692	-0.444428	0.850972	1
A_A0HA	4.4137	0	26-45	T1	N0	M0	944.844	17072	383.287	84.4168	4771.21	504.984	43.4525	0	0	0	0	-0.917915	-0.164284	-0.0837865	0.219821	0.12763	0.332229	-0.0586609	-0.544967	-0.544967	1
A_A03X	0.0273973	0	66-85	T2	N0	M0	527.419	33551.4	346.879	65.248	6319.46	263.845	16.5149	1.154	0	0	0.1414	-0.512387	-0.322865	-0.0758278	0.169906	0.169046	0.173584	-0.0222951	-0.42084	0.87456	1
A_A0E0	0.367123	0	26-45	T3	N3	M0	1271.8	26719.6	575.432	100.899	4345.1	454.252	19.0147	0	0	0.6746	0.307	-1.23556	-0.257123	-0.125789	0.26274	0.116231	0.298852	-0.0256699	-0.966313	0.0152867	1
A_A0AZ	5.25753	0	46-65	T3	N1	M0	1138.91	17562.9	481.714	147.73	6856.23	529.589	26.722	0.1224	0	0.4526	0.307	-1.10645	-0.169008	-0.105303	0.384688	0.183404	0.348417	-0.0360746	-0.500329	0.381671	1
A_A14Q	3.1863	0	46-65	T2	N1	M0	1442.19	18162.6	266.536	85.8167	8099.07	665.057	58.7052	0.1224	0	0.4526	0.1414	-1.40108	-0.174779	-0.0582648	0.223467	0.21665	0.437541	-0.079252	-0.835722	-0.119322	1
A_A3NW	9.20822	0	46-65	T2	N0	M0	970.799	21821.6	294.723	108.529	5297.08	357.452	9.95555	0.1224	0	0	0.1414	-0.943131	-0.209989	-0.0644265	0.282611	0.141697	0.235168	-0.01344	-0.571512	-0.307712	1
A_A0CZ	4.4274	0	46-65	T2	N0	M0	888.279	18194	428.961	161.179	5217.92	382.011	34.3516	0.1224	0	0	0.1414	-0.862963	-0.175081	-0.0937709	0.419709	0.139579	0.251325	-0.0463746	-0.367576	-0.103776	1
A_A0HY	4.23288	0	46-65	T1	N0	M0	949.128	13854.7	124.424	90.7979	5958.08	342.924	10.1234	0.1224	0	0	0	-0.922078	-0.133324	-0.0271991	0.236438	0.159379	0.22561	-0.0136665	-0.474841	-0.352441	1
A_A0DZ	1.35616	0	26-45	T2	N1	M0	1232.36	12483.9	334.764	129.603	6506.9	529.792	59.0157	0	0	0.4526	0.1414	-1.19724	-0.120133	-0.0731794	0.337487	0.174059	0.34855	-0.0796711	-0.610128	-0.0161276	1
A_A2LN	3.18082	0	46-65	T2	N0	M0	954.203	9597.01	2951.86	231.11	8723.4	674.65	110.265	0.1224	0	0	0.1414	-0.927008	-0.092352	-0.645278	0.601811	0.233351	0.443852	-0.148858	-0.534482	-0.270682	1
A_A2DL	9.6411	0	46-65	T1	N0	M0	1099.79	15154	579.669	132.467	6706.93	590.459	141.897	0.1224	0	0	0	-1.06845	-0.145827	-0.126716	0.344944	0.17941	0.388463	-0.191561	-0.619732	-0.497332	1
A_A0CP	7.70685	0	46-65	T1	N0	M0	856.127	22681.1	368.5	89.3196	4864.03	373.528	74.1897	0.1224	0	0	0	-0.831728	-0.21826	-0.0805541	0.232588	0.130113	0.245744	-0.100156	-0.622253	-0.499853	1
A_A129	9.00274	0	26-45	T2	N1	M0	664.624	13336.2	1051.08	142.064	4177.5	444.076	391.429	0	0	0.4526	0.1414	-0.645682	-0.128334	-0.229767	0.369934	0.111748	0.292157	-0.52843	-0.758373	-0.164373	1
A_A244	0.0575342	0	46-65	T2	N0	M0	539.394	10209.7	4579.68	124.397	3484.23	615.208	192.438	0.1224	0	0	0.1414	-0.524022	-0.0982484	-1.00112	0.323931	0.0932033	0.404745	-0.259791	-1.0613	-0.797499	1
A_A0DV	5.65479	0	46-65	T2	N2	M0	1385.31	15449.7	346.069	168.559	7639.23	579.211	41.2105	0.1224	0	1.041	0.1414	-1.34582	-0.148673	-0.0756507	0.438926	0.204349	0.381063	-0.0556342	-0.601443	0.703357	1
A_A1IG	5.86301	0	26-45	T2	N1	M0	977.824	15964.9	164.258	121.028	6195.4	330.643	83.2165	0	0	0.4526	0.1414	-0.949956	-0.153631	-0.0359067	0.315156	0.165727	0.21753	-0.112342	-0.553422	0.0405778	1
A_A1IN	1.84932	0	46-65	T1	N0	M0	929.715	10382.2	300.762	79.3634	7233.35	614.168	66.1216	0.1224	0	0	0	-0.903218	-0.0999081	-0.0657465	0.206662	0.193492	0.404061	-0.0892641	-0.353921	-0.231521	1
A_A4RY	1.77534	0	46-65	T3	N3	M0	932.249	11784.2	232.26	98.2771	6675.31	540.378	588.163	0.1224	0	0.6746	0.307	-0.90568	-0.113399	-0.0507721	0.255914	0.178564	0.355515	-0.79402	-1.07388	0.0301215	1
A_A0H7	1.92329	0	46-65	T1	N2	M0	692.887	18518.3	234.623	81.8681	5701.85	402.354	13.977	0.1224	0	1.041	0	-0.67314	-0.178201	-0.0512886	0.213185	0.152524	0.264709	-0.018869	-0.291081	0.872319	1
A_A22B	3.19726	0	66-85	T1	N0	M0	1005.55	20514.6	330.344	192.266	6230.1	404.368	60.4481	1.154	0	0	0	-0.976895	-0.197412	-0.0722131	0.50066	0.166655	0.266033	-0.0816049	-0.394777	0.759223	1
A_A0EM	8.47671	0	66-85	T1	N0	M0	1522.68	12597.9	599.412	147.028	8435.93	677.548	118.241	1.154	0	0	0	-1.47928	-0.121229	-0.131031	0.382862	0.225661	0.445759	-0.159626	-0.836884	0.317116	1
A_A12G	4.49041	0	66-85	T2	N0	M0	1501.59	17655.6	303.02	110.212	6914.27	331.753	26.4112	1.154	0	0	0.1414	-1.45879	-0.1699	-0.0662402	0.286992	0.184957	0.21826	-0.0356551	-1.04038	0.255023	1
A_A899	1.27945	0	46-65	T1	N2	MX	692.665	14063.6	918.904	206.305	8167.48	404.636	267.101	0.1224	0.02095	1.041	0	-0.672924	-0.135334	-0.200872	0.537218	0.21848	0.26621	-0.360587	-0.347809	0.836541	1
A_A1AY	2.81096	0	46-65	T1	N0	M0	407.235	15470.7	386.654	132.141	13484.5	924.868	1136.79	0.1224	0	0	0	-0.395629	-0.148875	-0.0845225	0.344094	0.36071	0.608471	-1.53466	-0.850411	-0.728011	1
A_A0SN	3.27671	0	46-65	T1	N1	MX	1317.39	18784.3	1356.58	105.778	10940.7	691.508	22.521	0.1224	0.02095	0.4526	0	-1.27985	-0.180762	-0.296548	0.275447	0.292664	0.454943	-0.0304033	-0.764507	-0.168557	1
A_A04X	4.61918	0	26-45	T2	N0	M0	1658.58	17295.7	1629.77	188.388	5302.8	530	81.0985	0	0	0	0.1414	-1.61131	-0.166437	-0.356269	0.490562	0.14185	0.348687	-0.109483	-1.2624	-1.121	1
A_A0BV	4.16164	0	66-85	T2	N1	M0	1403.88	13063.2	500.548	176.726	9713.13	491.764	19.7904	1.154	0	0.4526	0.1414	-1.36387	-0.125707	-0.10942	0.460195	0.259826	0.323531	-0.026717	-0.582159	1.16584	1
A_A22H	3.37534	0	26-45	T2	N1	M0	1127.73	9520.9	398.375	142.695	9560.22	409.887	81.0945	0	0	0.4526	0.1414	-1.09559	-0.0916197	-0.0870849	0.371578	0.255736	0.269664	-0.109478	-0.486792	0.107208	1
A_A51U	1.86575	0	26-45	T2	N1	M0	986.839	21289.1	1660.43	88.0669	6271.75	435.009	57.9063	0	0	0.4526	0.1414	-0.958714	-0.204865	-0.36297	0.229326	0.167769	0.286192	-0.0781735	-0.921434	-0.327434	1
A_A2DK	7.24658	0	46-65	T1	N0	M0	907.373	32176.6	999.662	157.283	6080.69	399.44	81.19	0.1224	0	0	0	-0.881513	-0.309635	-0.218526	0.409564	0.162658	0.262791	-0.109607	-0.684267	-0.561867	1
A_A27F	1.33699	0	26-45	T2	N0	M0	378.512	9272.7	296.474	129.414	7316.57	670.617	722.401	0	0	0	0.1414	-0.367724	-0.0892312	-0.0648093	0.336994	0.195718	0.441199	-0.975242	-0.523095	-0.381695	1
A_A1QZ	2.06849	0	46-65	T2	N0	M0	1281.4	18795.7	645.141	274.69	8718.55	415.982	179.579	0.1224	0	0	0.1414	-1.24488	-0.180871	-0.141028	0.715294	0.233221	0.273674	-0.242432	-0.587022	-0.323222	1
A_A0DQ	0.268493	0	26-45	T2	N1	M0	1047.05	14951.3	329.104	155.13	8226.86	417.736	67.619	0	0	0.4526	0.1414	-1.01721	-0.143876	-0.0719422	0.40396	0.220068	0.274828	-0.0912857	-0.425461	0.168539	1
A_A15K	0.753425	0	46-65	T2	N1	M0	1499.16	10967.1	1050.16	94.6056	7399.23	614.125	59.3499	0.1224	0	0.4526	0.1414	-1.45644	-0.105537	-0.229565	0.246353	0.197929	0.404033	-0.0801223	-1.02334	-0.306945	1
A_A3QA	2.51507	0	26-45	T2	N0	M0	642.814	9333.87	813.663	306.339	4004.29	307.917	3022.11	0	0	0	0.1414	-0.624494	-0.0898199	-0.177867	0.797708	0.107115	0.202579	-4.07985	-3.86463	-3.72323	1
A_A03M	5.11233	0	26-45	T1	N0	M0	1371.13	22203.6	851.417	228.276	10254.7	570.214	60.7504	0	0	0	0	-1.33205	-0.213665	-0.18612	0.594431	0.274314	0.375144	-0.082013	-0.569957	-0.569957	1
A_A15D	1.4411	0	46-65	T2	N0	M0	963.424	14610.4	267.291	75.6155	7980.67	771.767	158.044	0.1224	0	0	0.1414	-0.935966	-0.140596	-0.0584298	0.196903	0.213483	0.507746	-0.21336	-0.43022	-0.16642	1
A_A1IE	6.47123	0	46-65	T2	N1	M0	977.561	17225.5	320.408	51.6845	6369.23	530.386	37.687	0.1224	0	0.4526	0.1414	-0.9497	-0.165761	-0.0700411	0.134586	0.170377	0.348941	-0.0508774	-0.582476	0.133925	1
A_A0YC	2.71233	0	46-65	T2	N1	M0	1366.23	22131.3	314.252	203.848	8583.78	405.296	189.852	0.1224	0	0.4526	0.1414	-1.32729	-0.21297	-0.0686956	0.53082	0.229616	0.266644	-0.2563	-0.838175	-0.121775	1
A_A2DM	8.83836	0	46-65	T2	N0	M0	1260	14179	403.633	121.305	6991.23	838.606	105.62	0.1224	0	0	0.1414	-1.22409	-0.136445	-0.0882341	0.315877	0.187015	0.551719	-0.142587	-0.536749	-0.272949	1
A_A0FV	0.0273973	0	46-65	T2	N0	M0	870.366	12226.6	137.984	125.53	7052.12	286.328	20.7601	0.1224	0	0	0.1414	-0.845561	-0.117656	-0.0301634	0.32688	0.188644	0.188375	-0.0280262	-0.317507	-0.0537074	1
A_A4S0	1.93425	0	66-85	T2	N0	M0	1333.58	14567.7	205.093	64.702	5932.71	877.329	16.9796	1.154	0	0	0.1414	-1.29558	-0.140185	-0.0448334	0.168484	0.1587	0.577194	-0.0229224	-0.599138	0.696262	1
A_A124	9.60548	0	26-45	T2	N0	M0	453.596	9654.21	342.467	60.4872	13415.3	330.029	678.773	0	0	0	0.1414	-0.440669	-0.0929025	-0.0748633	0.157509	0.35886	0.217126	-0.916343	-0.791283	-0.649883	1
A_A10B	3.12603	0	66-85	T2	N1	M0	1318.28	12136.7	221.628	126.304	14271.1	522.822	75.4309	1.154	0	0.4526	0.1414	-1.28071	-0.116792	-0.0484479	0.328897	0.381753	0.343965	-0.101832	-0.493164	1.25484	1
A_A0SQ	1.51781	0	26-45	T2	N1	MX	1495.02	15719.4	200.931	113.173	7365.62	503.377	10.4395	0	0.02095	0.4526	0.1414	-1.45241	-0.151268	-0.0439235	0.294701	0.19703	0.331172	-0.0140933	-0.838789	-0.223839	1
A_A0XT	0.0273973	0	46-65	T2	N2	M0	857.493	6715.07	337.146	76.9625	8986.57	540.748	261.27	0.1224	0	1.041	0.1414	-0.833055	-0.0646191	-0.0737	0.20041	0.240391	0.355758	-0.352715	-0.52753	0.77727	1
A_A1IO	5.08219	0	26-45	T1	N0	M0	1087.46	9368.32	346.645	109.21	6226.55	775	67.4176	0	0	0	0	-1.05647	-0.0901514	-0.0757766	0.284383	0.16656	0.509873	-0.0910137	-0.352598	-0.352598	1
A_A1N5	3.06849	0	26-45	T2	N1	M0	1038.15	9683.54	399.447	134.85	8331.64	457.385	376.489	0	0	0.4526	0.1414	-1.00856	-0.0931847	-0.0873192	0.351148	0.222871	0.300914	-0.50826	-0.822392	-0.228392	1
A_A1XQ	1.36712	0	66-85	T2	N0	M0	486.313	7892.27	1292.88	231.146	5215.22	463.05	915.088	1.154	0	0	0.1414	-0.472453	-0.0759473	-0.282623	0.601904	0.139507	0.304641	-1.23537	-1.02034	0.27506	1
A_A1P7	2.50685	0	46-65	T2	N0	M0	813.754	13375.9	3502.64	263.835	7119.57	493.307	688.379	0.1224	0	0	0.1414	-0.790562	-0.128716	-0.765678	0.687026	0.190449	0.324547	-0.929312	-1.41225	-1.14845	1
A_A1IJ	2.36986	0	46-65	T1	N0	M0	921.114	13217.3	575.353	125.849	6411.45	550.19	91.2995	0.1224	0	0	0	-0.894862	-0.12719	-0.125772	0.32771	0.171506	0.36197	-0.123254	-0.409892	-0.287492	1
A_A1XF	1.26849	0	26-45	T2	N0	M0	1243.69	10766	93.5646	83.9939	7477.1	705.826	26.5961	0	0	0	0.1414	-1.20825	-0.103601	-0.0204532	0.21872	0.200012	0.464363	-0.0359047	-0.485113	-0.343713	1
A_A0EU	2.85753	0	66-85	T1	N0	M0	882.51	16483.4	379.392	77.7245	10743.5	651.4	419.245	1.154	0	0	0	-0.857359	-0.158619	-0.0829351	0.202395	0.287388	0.428556	-0.56598	-0.746555	0.407445	1
A_A251	8.30137	0	46-65	T2	N2	M0	1061.06	7902.77	1439.4	281.778	10306.7	665.249	514.756	0.1224	0	1.041	0.1414	-1.03082	-0.0760484	-0.314652	0.733751	0.275704	0.437668	-0.694921	-0.669321	0.635479	1
A_A14N	3.92877	0	26-45	T2	N1	M0	569.802	8366.77	420.733	152.886	5510.48	371.467	502.417	0	0	0.4526	0.1414	-0.553563	-0.0805134	-0.0919723	0.398116	0.147405	0.244388	-0.678263	-0.614403	-0.0204028	1
A_A0D3	5.13151	0	26-45	T1	N0	M0	1021.17	12538.2	1733.17	97.5903	9544.73	799.152	95.8659	0	0	0	0	-0.992063	-0.120655	-0.378871	0.254125	0.255322	0.525762	-0.129419	-0.585799	-0.585799	1
A_A2FG	5.07671	0	66-85	T2	N1	MX	1009.6	10692.3	422.001	86.3523	9421.42	466.591	20.1508	1.154	0.02095	0.4526	0.1414	-0.980824	-0.102892	-0.0922494	0.224861	0.252023	0.30697	-0.0272036	-0.419314	1.34964	1
A_A0RG	5.70411	0	26-45	T3	N0	M0	644.456	20830.4	155.789	55.4191	5709.16	346.295	338.603	0	0	0	0.307	-0.626089	-0.200451	-0.0340555	0.144311	0.15272	0.227828	-0.457113	-0.79285	-0.48585	1
A_A3TM	2.08767	0	46-65	T3	N1	M0	1077.63	45615.7	431.799	83.5776	2369.44	358.862	58.877	0.1224	0	0.4526	0.307	-1.04692	-0.43896	-0.0943913	0.217636	0.0633825	0.236096	-0.079484	-1.14264	-0.26064	1
A_A0HL	0.19726	0	46-65	T2	N1	M0	1273.26	13327.5	45.9736	59.1254	5748.84	439.721	3.23651	0.1224	0	0.4526	0.1414	-1.23697	-0.12825	-0.0100498	0.153962	0.153782	0.289293	-0.00436929	-0.782603	-0.0662029	1
A_A73X	2.10137	0	46-65	T2	N0	M0	898.056	12517.1	246.71	65.3535	6239.36	569.345	106.348	0.1224	0	0	0.1414	-0.872461	-0.120452	-0.0539308	0.170181	0.166903	0.374572	-0.14357	-0.478758	-0.214958	1
A_A2DI	7.09589	0	46-65	T1	N0	M0	1110.44	13197.5	1126.96	237.494	10038.4	639.404	205.96	0.1224	0	0	0	-1.07879	-0.127	-0.246353	0.618435	0.268527	0.420664	-0.278046	-0.422568	-0.300168	1
A_A3YJ	2.06575	0	66-85	T2	N0	MX	1226.69	26953.3	797.091	264.301	3562.6	429.679	70.1523	1.154	0.02095	0	0.1414	-1.19173	-0.259371	-0.174244	0.688241	0.0952995	0.282686	-0.0947057	-0.65382	0.66253	1
A_A041	0.0191781	0	26-45	T2	N1	M0	668.624	4028.26	330.643	115.989	12318.7	527.047	694.417	0	0	0.4526	0.1414	-0.649569	-0.038764	-0.0722785	0.302036	0.329526	0.346744	-0.937463	-0.719767	-0.125767	1
A_A27G	1.12055	0	66-85	T2	N0	M0	1456.61	20599.7	536.833	128.445	8110.69	317.309	57.8085	1.154	0	0	0.1414	-1.4151	-0.198231	-0.117352	0.33447	0.216961	0.208758	-0.0780414	-1.04853	0.246869	1
A_A0FS	0.575342	0	46-65	T1	N0	M0	1080.14	13839.8	138.563	80.2698	8627.54	434.414	16.2593	0.1224	0	0	0	-1.04935	-0.13318	-0.0302898	0.209023	0.230787	0.285801	-0.0219501	-0.509162	-0.386762	1
A_A0HU	1.07397	0	46-65	T1	N0	M0	584.214	8585.01	511.93	83.1738	6471.93	296.066	260.425	0.1224	0	0	0	-0.567564	-0.0826135	-0.111908	0.216585	0.173124	0.194782	-0.351574	-0.529169	-0.406769	1
A_A2DN	8.46849	0	46-65	T2	N0	M0	719.362	9886.75	1788.45	168.382	6936.57	598.804	221.19	0.1224	0	0	0.1414	-0.69886	-0.0951402	-0.390954	0.438468	0.185553	0.393953	-0.298606	-0.465586	-0.201786	1
A_A1LS	4.39452	0	46-65	T1	N0	M0	905.844	16789.3	312.337	128.915	5726.2	245.426	38.4936	0.1224	0	0	0	-0.880028	-0.161564	-0.0682769	0.335694	0.153176	0.161466	-0.0519664	-0.511499	-0.389099	1
A_A3NY	3.18356	0	66-85	T2	N1	M0	1324.67	25843.9	3620.15	127.974	4542.07	473.177	24.7164	1.154	0	0.4526	0.1414	-1.28692	-0.248696	-0.791364	0.333244	0.1215	0.311303	-0.0333671	-1.5943	0.153701	1
A_A62Y	1.45205	0	66-85	T2	N1	MX	893.106	14558.6	1686.34	325.696	6584.79	599.958	564.145	1.154	0.02095	0.4526	0.1414	-0.867653	-0.140098	-0.368635	0.848113	0.176143	0.394712	-0.761595	-0.719012	1.04994	1
A_A0T5	1.45479	0	26-45	T2	N0	M0	1091.22	14792.7	262.273	73.031	7616.97	565.67	43.2058	0	0	0	0.1414	-1.06012	-0.14235	-0.0573329	0.190173	0.203754	0.372155	-0.0583279	-0.552054	-0.410654	1
A_A7W6	1.10685	0	46-65	T2	N1	M0	1161.3	10504.8	945.987	81.9563	7079.46	444.138	18.8864	0.1224	0	0.4526	0.1414	-1.1282	-0.101087	-0.206793	0.213414	0.189376	0.292198	-0.0254966	-0.766591	-0.0501906	1
A_A5DA	4.88493	0	46-65	T2	N0	MX	1244.83	14297.8	341.035	82.6533	5250.29	313.837	68.0086	0.1224	0.02095	0	0.1414	-1.20935	-0.137588	-0.0745502	0.215229	0.140445	0.206473	-0.0918116	-0.951155	-0.666405	1
A_A3E8	2.83562	0	46-65	T3	N0	MX	1467.15	27451.7	669.804	145.192	5330.36	580.885	54.7491	0.1224	0.02095	0	0.307	-1.42534	-0.264168	-0.146419	0.378081	0.142587	0.382164	-0.0739113	-1.007	-0.556652	1
A_A1NC	3.29589	0	46-65	T2	N1	M0	605.902	10043.4	1597.5	167.406	2989.34	229.925	398.253	0.1224	0	0.4526	0.1414	-0.588634	-0.0966472	-0.349213	0.435925	0.0799647	0.151267	-0.537641	-0.904978	-0.188578	1
A_A1R2	2.91233	0	46-65	T2	N3	MX	959.557	10954.3	212.778	139.286	6201.46	382.746	57.0547	0.1224	0.02095	0.6746	0.1414	-0.932209	-0.105413	-0.0465132	0.362702	0.165889	0.251809	-0.0770239	-0.38076	0.57859	1
A_A1JN	1.69863	0	66-85	T3	N3	MX	1110.35	11453.6	274.321	56.8465	8050.84	879.314	24.4327	1.154	0.02095	0.6746	0.307	-1.07871	-0.110218	-0.0599666	0.148028	0.21536	0.5785	-0.0329841	-0.339989	1.81656	1
A_A1RA	3.75068	0	46-65	T1	N0	M0	764.992	14212.2	420.595	126.549	8819.96	630.255	317.367	0.1224	0	0	0	-0.74319	-0.136764	-0.0919422	0.329534	0.235934	0.414645	-0.428445	-0.420228	-0.297828	1
A_A0B6	6.80274	0	46-65	T1	N0	M0	1626.53	19225.3	840.819	188.939	7067.06	469.259	191.419	0.1224	0	0	0	-1.58017	-0.185005	-0.183803	0.491998	0.189044	0.308726	-0.258416	-1.21763	-1.09523	1
A_A426	0.99726	0	46-65	T3	N3	MX	1164.83	18225.1	329.406	102.039	5081.23	458.786	20.3162	0.1224	0.02095	0.6746	0.307	-1.13163	-0.17538	-0.0720081	0.265711	0.135923	0.301835	-0.0274269	-0.702974	0.421976	1
A_A0BG	5.12603	0	66-85	T1	N0	M0	859.538	8850.22	1161.65	137.926	5223.42	266.057	176.325	1.154	0	0	0	-0.835041	-0.0851657	-0.253936	0.359159	0.139727	0.175039	-0.238039	-0.738258	0.415742	1
A_A5FK	2.22466	0	46-65	T2	N3	M0	877.121	35417.3	1088.41	241.378	3448.43	395.656	412.946	0.1224	0	0.6746	0.1414	-0.852123	-0.340821	-0.237927	0.628549	0.0922456	0.260302	-0.557477	-1.00725	-0.0688512	1
A_A1IF	3.11781	0	66-85	T1	N0	M0	1338.39	20896.8	286.751	105.081	3692.4	439.951	72.2545	1.154	0	0	0	-1.30024	-0.20109	-0.0626838	0.27363	0.0987718	0.289444	-0.0975435	-0.999716	0.154284	1
A_A1AM	8.19452	0	46-65	T3	N1	M0	1078.37	16661.7	317.741	124.135	6425.02	445.387	66.8166	0.1224	0	0.4526	0.307	-1.04763	-0.160336	-0.0694583	0.323247	0.171869	0.29302	-0.0902024	-0.579493	0.302507	1
A_A3Z6	1.54247	0	46-65	T3	N3	M0	1177.07	21293.7	283.087	83.7259	6551.67	592.622	72.8017	0.1224	0	0.6746	0.307	-1.14352	-0.204909	-0.0618829	0.218022	0.175257	0.389886	-0.0982823	-0.725432	0.378568	1
A_A152	5.83014	0	46-65	T1	N0	M0	1213.28	8539.35	402.957	142.227	8762.79	378.126	26.0022	0.1224	0	0	0	-1.1787	-0.0821741	-0.0880864	0.37036	0.234405	0.248769	-0.035103	-0.530532	-0.408132	1
A_A4S2	1.76164	0	46-65	T3	N2	M0	1124.94	17807.7	452.614	162.018	5998.95	358.769	11.6626	0.1224	0	1.041	0.307	-1.09288	-0.171363	-0.0989413	0.421894	0.160472	0.236034	-0.0157446	-0.56053	0.90987	1
A_A0HQ	3.07123	0	46-65	T2	N0	M0	931.812	14289.2	164.078	57.1673	6708.48	781.135	132.445	0.1224	0	0	0.1414	-0.905255	-0.137505	-0.0358675	0.148864	0.179452	0.513909	-0.178801	-0.415204	-0.151404	1
A_A0AK	0.613699	0	66-85	T2	N0	M0	821.125	27356.2	640.843	152.673	8878	577.682	85.609	1.154	0	0	0.1414	-0.797723	-0.263249	-0.140088	0.397561	0.237486	0.380057	-0.115572	-0.301528	0.993872	1
A_A0XR	0.0273973	0	46-65	T2	N2	M0	1815.93	22757.5	970.207	51.1595	6522.65	546.807	67.826	0.1224	0	1.041	0.1414	-1.76417	-0.218996	-0.212087	0.133219	0.174481	0.359744	-0.0915651	-1.61938	-0.314578	1
A_A1R3	0.213699	0	66-85	T2	N3	M0	853.272	7944.43	1531.01	171.729	8944.44	726.375	262.828	1.154	0	0.6746	0.1414	-0.828953	-0.0764492	-0.334679	0.447182	0.239264	0.477882	-0.354817	-0.430571	1.53943	1
A_A0BR	6.38356	0	46-65	T1	N0	M0	1751.85	9992.85	575.059	200.216	7857.53	439.555	40.3619	0.1224	0	0	0	-1.70192	-0.0961612	-0.125708	0.521362	0.210189	0.289183	-0.0544886	-0.957548	-0.835148	1
A_A0YL	4.03836	0	46-65	T3	N2	M0	1121.58	10746.4	713.727	99.395	9883.55	725.536	75.7962	0.1224	0	1.041	0.307	-1.08962	-0.103413	-0.156021	0.258825	0.264385	0.47733	-0.102325	-0.450839	1.01956	1
A_A0CY	4.58356	0	46-65	T2	N1	M0	897.728	18755.4	76.4768	34.0681	5175.61	217.839	178.11	0.1224	0	0.4526	0.1414	-0.872143	-0.180483	-0.0167178	0.0887134	0.138448	0.143316	-0.240449	-0.939315	-0.222915	1
A_A1OX	2.49589	0	26-45	T2	N0	MX	1052.87	12906.4	22.3283	71.5716	6901.1	438.532	1.21929	0	0.02095	0	0.1414	-1.02286	-0.124198	-0.00488096	0.186372	0.184604	0.28851	-0.00164604	-0.494098	-0.331748	1
A_A10C	3.34247	0	46-65	T2	N1	M0	991.644	19258.6	1698.97	119.311	5500.82	335.657	72.5494	0.1224	0	0.4526	0.1414	-0.963382	-0.185325	-0.371395	0.310686	0.147147	0.220829	-0.0979417	-0.939383	-0.222983	1
A_A249	0.594521	0	26-45	T2	N0	M0	945.993	10265.3	3424.91	101.932	9689.25	659.401	314.78	0	0	0	0.1414	-0.919033	-0.0987827	-0.748685	0.26543	0.259188	0.43382	-0.424953	-1.23302	-1.09162	1
A_AB28	0.786301	0	46-65	T3	N1	M0	527.565	14278.8	1528.58	138.782	7900.55	420.569	130.306	0.1224	0	0.4526	0.307	-0.51253	-0.137405	-0.334148	0.361389	0.21134	0.276692	-0.175913	-0.310576	0.571424	1
A_A0JB	4.22466	0	46-65	T3	N1	M0	668.192	58893.5	633.964	164.021	3645.57	288.112	37.793	0.1224	0	0.4526	0.307	-0.649149	-0.566732	-0.138585	0.427111	0.0975189	0.189549	-0.0510206	-0.691307	0.190693	1
A_A54X	1.99178	0	66-85	T1	N0	M0	844.633	20453.3	54.9008	54.9005	5265.43	521.234	26.8412	1.154	0	0	0	-0.820561	-0.196822	-0.0120013	0.142961	0.14085	0.34292	-0.0362356	-0.438889	0.715111	1
A_A5FL	0.0657534	0	46-65	T3	N0	M0	792.127	13112	911.176	100.517	3024.07	226.029	37.8314	0.1224	0	0	0.307	-0.769551	-0.126176	-0.199183	0.261746	0.0808939	0.148705	-0.0510724	-0.654638	-0.225238	1
A_A1FX	5.06027	0	46-65	T3	N2	M0	1112.35	15084.3	450.555	149.201	9197.9	482.601	86.5607	0.1224	0	1.041	0.307	-1.08065	-0.145156	-0.0984914	0.388519	0.246044	0.317503	-0.116857	-0.489084	0.981316	1
A_A9Q3	1.45753	0	66-85	T3	N3	MX	1600.11	117359	2000.5	142.914	3212.18	414.005	27.8016	1.154	0.02095	0.6746	0.307	-1.55451	-1.12934	-0.437308	0.372148	0.0859259	0.272374	-0.0375322	-2.42825	-0.271697	1
A_A1H2	1.30137	0	66-85	T2	N2	MX	1302.15	20683.1	634.206	150.662	6141.09	495.201	26.2441	1.154	0.02095	1.041	0.1414	-1.26504	-0.199034	-0.138637	0.392324	0.164274	0.325793	-0.0354295	-0.755748	1.6016	1
A_A0ER	6.2	0	46-65	T1	N1	M0	1280.43	17199.3	322.509	109.851	10050.2	552.03	233.959	0.1224	0	0.4526	0	-1.24394	-0.165509	-0.0705005	0.286053	0.268843	0.363181	-0.315845	-0.877719	-0.302719	1
A_A14O	3.72329	0	66-85	T3	N1	M0	1023.53	45469.1	242.224	115.754	8307.51	344.803	1222.99	1.154	0	0.4526	0.307	-0.994359	-0.43755	-0.0529502	0.301423	0.222226	0.226846	-1.65104	-2.38541	-0.471805	1
A_A18G	0.408219	0	66-85	T1	N0	M0	1072.46	19161.2	568.879	120.983	4288.23	390.519	61.5962	1.154	0	0	0	-1.04189	-0.184388	-0.124357	0.315041	0.11471	0.256922	-0.0831549	-0.74712	0.40688	1
A_A1J6	2.39726	0	66-85	T1	N0	M0	1191.04	17974.4	654.004	144.432	6521.72	278.693	217.659	1.154	0	0	0	-1.15709	-0.172968	-0.142965	0.376101	0.174456	0.183352	-0.293839	-1.03295	0.121046	1
A_A0H9	3.41644	0	66-85	T2	N0	M0	1154.41	21075	1308.57	105.638	9489.27	632.389	35.6562	1.154	0	0	0.1414	-1.12151	-0.202804	-0.286054	0.275081	0.253838	0.416048	-0.0481358	-0.713537	0.581863	1
A_A1JS	1.01644	0	66-85	T1	N0	M0	2319.81	31303.6	190.732	85.6232	5888.01	701.053	75.8711	1.154	0	0	0	-2.25369	-0.301235	-0.041694	0.222963	0.157504	0.461223	-0.102426	-1.85736	-0.703357	1
A_A2FO	6.17808	0	46-65	T2	N1	MX	1328.01	13395.5	452.199	221.339	7535.85	421.67	25.7432	0.1224	0.02095	0.4526	0.1414	-1.29016	-0.128905	-0.0988506	0.576365	0.201584	0.277417	-0.0347533	-0.497306	0.240044	1
A_A2LM	5.30137	0	46-65	T1	N1	M0	960.666	8075.58	330.045	88.209	10420.6	459.152	37.7474	0.1224	0	0.4526	0	-0.933287	-0.0777113	-0.0721479	0.229696	0.278751	0.302076	-0.050959	-0.323582	0.251418	1
A_A04H	2.06575	0	46-65	T2	N2	MX	876.635	19748.2	134.692	104.083	7524.11	555.547	56.8295	0.1224	0.02095	1.041	0.1414	-0.851651	-0.190037	-0.0294436	0.271033	0.20127	0.365494	-0.0767198	-0.310055	1.0157	1
A_A1RD	0.0931507	0	66-85	T2	N0	M0	1252.16	10476.4	336.94	130.385	7684.86	715.792	128.412	1.154	0	0	0.1414	-1.21647	-0.100815	-0.073655	0.339522	0.20557	0.47092	-0.173357	-0.548288	0.747112	1
A_A0AM	0.0136986	0	46-65	T2	N0	M0	1258.24	21386.1	465.968	104.284	5195.58	505.201	65.0517	0.1224	0	0	0.1414	-1.22238	-0.205799	-0.101861	0.271557	0.138982	0.332371	-0.0878198	-0.874947	-0.611147	1
A_A0BD	1.51781	0	46-65	T1	N1	M0	876.403	14986.1	367.412	182.84	8192.76	452.69	173.175	0.1224	0	0.4526	0	-0.851426	-0.144211	-0.0803163	0.476115	0.219156	0.297825	-0.233787	-0.316644	0.258356	1
A_A0DA	2.9726	0	46-65	T2	N0	M0	517.302	6880.36	420.474	78.8696	6426.7	256.392	730.074	0.1224	0	0	0.1414	-0.502559	-0.0662097	-0.0919156	0.205376	0.171914	0.16868	-0.9856	-1.10031	-0.836514	1
A_A1KT	1.48219	0	66-85	T1	N1	M0	917.094	9085.65	457.285	142.016	6263.72	313.591	163.385	1.154	0	0.4526	0	-0.890957	-0.0874312	-0.0999624	0.369808	0.167555	0.206311	-0.22057	-0.555246	1.05135	1
A_A3QP	1.84932	0	66-85	T2	N1	MX	1091.63	23895	905.556	303.908	4188.74	410.404	66.1696	1.154	0.02095	0.4526	0.1414	-1.06052	-0.229942	-0.197955	0.791377	0.112049	0.270005	-0.0893289	-0.404317	1.36463	1
A_A3QQ	2.01096	0	46-65	T1	N0	MX	502.13	2065.63	228.084	65.4539	11603.4	369.68	361.379	0.1224	0.02095	0	0	-0.487819	-0.0198776	-0.0498591	0.170442	0.310391	0.243212	-0.487862	-0.321372	-0.178022	1
A_A40B	8.63562	0	66-85	T1	N0	M0	781.354	13935.4	730.232	60.9699	4945.65	251.155	550.983	1.154	0	0	0	-0.759085	-0.134101	-0.159629	0.158766	0.132296	0.165235	-0.743826	-1.34034	-0.186345	1
A_A5PX	1.50959	0	46-65	T2	N1	M0	1324.67	24489.7	427.291	113.881	5019.77	369.833	33.4453	0.1224	0	0.4526	0.1414	-1.28691	-0.235665	-0.0934058	0.296547	0.134279	0.243313	-0.0451512	-0.986997	-0.270597	1
A_A1P4	2.48493	0	26-45	T2	N0	M0	1370.65	10720	2144.74	174.434	6810.59	470.415	155.303	0	0	0	0.1414	-1.33158	-0.103159	-0.468841	0.454227	0.182183	0.309486	-0.209659	-1.16734	-1.02594	1
A_A1LI	8.55068	0	46-65	T2	N1	M0	440.001	7245.23	792.438	105.802	5621.82	387.843	1099.71	0.1224	0	0.4526	0.1414	-0.427461	-0.0697209	-0.173227	0.27551	0.150384	0.255162	-1.48461	-1.47396	-0.757562	1
A_A0HI	1.69863	0	66-85	T1	N0	M0	1430.5	18436.3	399.877	125.103	7787.65	723.808	34.2359	1.154	0	0	0	-1.38973	-0.177413	-0.0874131	0.325768	0.20832	0.476193	-0.0462184	-0.690494	0.463506	1
A_A0D9	3.12055	0	26-45	T2	N0	M0	1149.37	16943.9	135.279	128.265	8135.75	625.288	12.0254	0	0	0	0.1414	-1.11661	-0.163051	-0.0295721	0.334001	0.217631	0.411377	-0.0162343	-0.362458	-0.221058	1
A_A1R0	2.35616	0	46-65	T1	N1	M0	1055.54	19057.3	284.831	130.407	8220.23	717.036	72.7673	0.1224	0	0.4526	0	-1.02546	-0.183389	-0.0622641	0.339581	0.219891	0.471738	-0.0982359	-0.338134	0.236866	1
A_A1R4	0.509589	0	66-85	T1	N0	M0	1213.59	18833.3	1000.18	278.325	8589.56	584.175	243.903	1.154	0	0	0	-1.17901	-0.181233	-0.21864	0.724757	0.229771	0.384329	-0.329269	-0.569292	0.584708	1
A_A3XN	5.53151	0	26-45	T1	N2	M0	828.968	19602.9	530.293	164.626	5052.49	395.428	28.071	0	0	1.041	0	-0.805343	-0.188639	-0.115922	0.428686	0.135154	0.260152	-0.0378959	-0.323807	0.717193	1
A_A0HK	0.487671	0	66-85	T2	N1	M0	995.236	14437.9	4346.03	148.187	7037.08	330.896	8.76597	1.154	0	0.4526	0.1414	-0.966872	-0.138936	-0.950042	0.38588	0.188242	0.217697	-0.0118341	-1.27587	0.472134	1
A_A03R	5.72877	0	46-65	T2	N1	M0	1176.96	37347.5	557.558	140.85	5702.47	383.998	14.8916	0.1224	0	0.4526	0.1414	-1.14341	-0.359395	-0.121882	0.366773	0.152541	0.252633	-0.0201037	-0.872849	-0.156449	1
A_A1RF	0.547945	0	66-85	T2	N2	M0	1067.23	15586.8	657.019	262.664	6011.61	216.043	52.6642	1.154	0	1.041	0.1414	-1.03682	-0.149992	-0.143624	0.683977	0.16081	0.142134	-0.0710966	-0.414607	1.92179	1
A_A0SU	4.55342	0	66-85	T2	N0	M0	1259.26	15140.7	325.382	105.533	7052.56	451.157	45.8344	1.154	0	0	0.1414	-1.22337	-0.145699	-0.0711286	0.274809	0.188656	0.296816	-0.0618764	-0.741792	0.553608	1
A_A1AI	9.03014	0	46-65	T2	N0	M0	1022.42	7871.17	630.083	341.47	7705.82	493.107	504.881	0.1224	0	0	0.1414	-0.993282	-0.0757443	-0.137736	0.889189	0.206131	0.324415	-0.68159	-0.468617	-0.204817	1
A_A1L6	4.51507	0	26-45	T1	N1	M0	1201.2	8028.06	1692.14	93.6384	7919.04	695.061	49.8468	0	0	0.4526	0	-1.16697	-0.077254	-0.369902	0.243834	0.211834	0.457281	-0.0672931	-0.768468	-0.315868	1
A_A03T	5.81918	0	26-45	T2	N1	M0	820.069	23572.8	297.568	110.636	3759.33	359.416	29.0644	0	0	0.4526	0.1414	-0.796697	-0.226841	-0.0650483	0.288095	0.100562	0.23646	-0.0392369	-0.502706	0.0912937	1
A_A0HB	2.20822	0	46-65	T1	N0	M0	808.633	17798.3	673.62	129.651	4938	218.794	33.865	0.1224	0	0	0	-0.785587	-0.171274	-0.147253	0.337611	0.132092	0.143944	-0.0457177	-0.536185	-0.413785	1
A_A1JB	4.62466	0	46-65	T2	N1	M0	1247.69	9170.48	798.137	148.78	7706.67	705.836	139.004	0.1224	0	0.4526	0.1414	-1.21214	-0.0882475	-0.174473	0.387422	0.206153	0.46437	-0.187656	-0.604567	0.111833	1
A_A0U4	8.93425	0	46-65	T2	N0	M0	722.744	32338.5	1761.91	483.846	6750.68	414.457	2482.4	0.1224	0	0	0.1414	-0.702145	-0.311194	-0.385155	1.25994	0.180581	0.272671	-3.35123	-3.03654	-2.77274	1
A_A0W4	2.07945	0	46-65	T2	N0	M0	933.301	13603.8	438.47	79.2978	8688.15	624.475	64.7934	0.1224	0	0	0.1414	-0.906702	-0.130909	-0.0958495	0.206491	0.232408	0.410842	-0.087471	-0.37119	-0.10739	1
A_A5PV	1.12877	0	46-65	T2	N1	M0	1310.39	21987.6	505.691	64.1882	5137.25	443.706	17.4286	0.1224	0	0.4526	0.1414	-1.27305	-0.211587	-0.110544	0.167146	0.137421	0.291914	-0.0235286	-1.02223	-0.305825	1
A_A0DT	6.58356	0	26-45	T1	N1	M0	875.521	11931.6	385.467	91.6349	8469.35	646.431	303.795	0	0	0.4526	0	-0.850569	-0.114818	-0.0842632	0.238617	0.226555	0.425287	-0.410123	-0.569313	-0.116713	1
A_A3IZ	0.882192	0	46-65	T2	N0	M0	1019.83	10897.2	235.941	92.1937	8098.97	564.153	4.49217	0.1224	0	0	0.1414	-0.990764	-0.104863	-0.0515767	0.240072	0.216647	0.371156	-0.00606443	-0.325393	-0.0615929	1
A_A1LH	8.89589	0	46-65	T1	N0	M0	723.803	12363.8	1471.01	136.287	2954.57	494.379	262.669	0.1224	0	0	0	-0.703175	-0.118977	-0.321564	0.354892	0.0790347	0.325252	-0.354603	-0.739139	-0.616739	1
A_A0FW	0.030137	0	66-85	T2	N2	M0	1000.68	22569.6	252.904	137.949	7425.99	517.804	29.4047	1.154	0	1.041	0.1414	-0.972158	-0.217187	-0.0552848	0.35922	0.198645	0.340663	-0.0396963	-0.385798	1.9506	1
A_A15F	1.80274	0	46-65	T1	N0	M0	1075.19	14797.8	151.627	134.411	8510.13	569.858	97.8589	0.1224	0	0	0	-1.04455	-0.1424	-0.0331457	0.350006	0.227646	0.374909	-0.132109	-0.39964	-0.27724	1
A_A22E	3.47671	0	46-65	T2	N2	M0	922.363	14950.6	481.366	170.547	7188.17	302.747	37.3416	0.1224	0	1.041	0.1414	-0.896076	-0.143869	-0.105227	0.444104	0.192284	0.199178	-0.0504111	-0.360018	0.944782	1
A_A1AU	7.85753	0	26-45	T2	N2	M0	842.315	13063.2	182.638	100.061	7559.48	516.851	845.319	0	0	1.041	0.1414	-0.818309	-0.125707	-0.0399248	0.260558	0.202216	0.340036	-1.14118	-1.32231	-0.13991	1
A_A8R5	9.00548	0	46-65	T3	N1	MX	1033.02	30469.7	814.196	184.422	3810.28	337.711	73.6085	0.1224	0.02095	0.4526	0.307	-1.00358	-0.29321	-0.177983	0.480235	0.101925	0.22218	-0.0993715	-0.769805	0.133145	1
A_A4E4	2.32603	0	66-85	T3	N1	MX	837.412	7841.57	210.712	66.4628	8764.41	418.747	35.8344	1.154	0.02095	0.4526	0.307	-0.813545	-0.0754594	-0.0460615	0.173069	0.234448	0.275493	-0.0483765	-0.300432	1.63412	1
A_A18H	1.7863	0	46-65	T1	N0	M0	1132.07	13761.9	667.492	138.483	8805.91	420.84	102.869	0.1224	0	0	0	-1.09981	-0.132431	-0.145914	0.360611	0.235558	0.276871	-0.138873	-0.643988	-0.521588	1
A_A3YI	1.93699	0	66-85	T1	N3	MX	1040.34	9546.11	256.536	122.857	5861.58	441.942	89.1525	1.154	0.02095	0.6746	0	-1.01069	-0.0918622	-0.0560788	0.319919	0.156797	0.290753	-0.120356	-0.511518	1.33803	1
A_A1J3	1.38082	0	46-65	T1	N0	M0	1003.25	9832.38	290.67	148.517	7676.55	200.903	104.812	0.1224	0	0	0	-0.974661	-0.094617	-0.0635404	0.386739	0.205348	0.132174	-0.141497	-0.550054	-0.427654	1
A_A5DE	7.24658	0	26-45	T2	N0	M0	1106.12	12962.5	2233.75	250.472	6627.11	663.195	56.9448	0	0	0	0.1414	-1.0746	-0.124738	-0.488297	0.652228	0.177275	0.436316	-0.0768755	-0.498687	-0.357287	1
A_A5YL	1.42192	0	46-65	T2	N1	MX	696.234	28380.7	1015.46	149.864	3740.42	488.751	83.0306	0.1224	0.02095	0.4526	0.1414	-0.676391	-0.273107	-0.221979	0.390245	0.100056	0.321549	-0.112091	-0.471718	0.265632	1
A_A105	3.58356	0	66-85	T2	N0	M0	1103.64	22678.7	147.242	109.84	5667.83	337.567	29.3932	1.154	0	0	0.1414	-1.07219	-0.218237	-0.032187	0.286024	0.151614	0.222085	-0.0396809	-0.702567	0.592833	1
A_A2FV	2.1589	0	26-45	T3	N3	MX	1545.68	20335.2	419.132	171.355	10313.8	566.158	64.634	0	0.02095	0.6746	0.307	-1.50163	-0.195686	-0.0916224	0.446207	0.275893	0.372475	-0.0872559	-0.781619	0.220931	1
A_A13H	2.46301	0	46-65	T2	N1	MX	887.922	16664.2	818.257	165.604	6641.06	418.926	152.489	0.1224	0.02095	0.4526	0.1414	-0.862616	-0.16036	-0.178871	0.431232	0.177648	0.275611	-0.205861	-0.523216	0.214134	1
A_A1BD	3.10411	0	46-65	T2	N0	M0	1139.74	17284.5	163.318	92.5024	4879.34	416.55	56.0161	0.1224	0	0	0.1414	-1.10725	-0.166329	-0.0357013	0.240876	0.130522	0.274048	-0.0756217	-0.739458	-0.475658	1
A_A5ZX	0.920548	0	46-65	T2	N3	M0	1010.23	15057.2	607.452	64.1239	5915.16	491.429	19.7895	0.1224	0	0.6746	0.1414	-0.981437	-0.144896	-0.132789	0.166979	0.158231	0.323311	-0.0267158	-0.637317	0.301083	1
A_A0D1	2.87945	0	66-85	T2	N0	M0	1471.05	28129	99.7346	92.242	3241.24	789.716	22.5042	1.154	0	0	0.1414	-1.42912	-0.270686	-0.021802	0.240198	0.0867033	0.519554	-0.0303806	-0.905535	0.389865	1
A_A54Y	1.9863	0	46-65	T2	N2	M0	717.437	108450	930.125	57.832	2899.13	495.769	85.7051	0.1224	0	1.041	0.1414	-0.69699	-1.04361	-0.203325	0.150595	0.0775517	0.326167	-0.115702	-1.50532	-0.200515	1
A_A5UO	2.15068	0	26-45	T2	N0	M0	1335.93	22234.6	77.7591	73.1827	3020.51	501.717	70.8952	0	0	0	0.1414	-1.29786	-0.213964	-0.0169981	0.190568	0.0807986	0.33008	-0.0957086	-1.02308	-0.881679	1
A_A0B5	5.85205	0	26-45	T2	N2	M0	930.033	8111.63	943.817	126.329	11531	589.647	197.714	0	0	1.041	0.1414	-0.903527	-0.0780582	-0.206318	0.328962	0.308454	0.387929	-0.266913	-0.429472	0.752928	1
A_A423	1.46027	0	66-85	T2	N0	MX	928.709	21570.6	899.47	151.471	3436.82	327.898	80.8713	1.154	0.02095	0	0.1414	-0.902241	-0.207574	-0.196624	0.39443	0.0919349	0.215724	-0.109176	-0.713525	0.602825	1
A_A04Q	6.53425	0	46-65	T1	N0	M0	919.087	15496	1833.95	190.083	5675.35	464.772	116.982	0.1224	0	0	0	-0.892893	-0.149118	-0.400901	0.494977	0.151816	0.305773	-0.157925	-0.64827	-0.52587	1
A_A0ST	8.26575	0	46-65	T1	N1	M0	706.404	9184.12	1764.16	230.205	7651.18	459.339	1133.71	0.1224	0	0.4526	0	-0.686272	-0.0883788	-0.385645	0.599453	0.204669	0.302199	-1.53051	-1.58448	-1.00948	1
A_A2FB	3.38082	0	46-65	T2	N0	MX	1029.89	16198.7	716.626	179.363	9507.36	558.299	52.1602	0.1224	0.02095	0	0.1414	-1.00054	-0.15588	-0.156654	0.46706	0.254322	0.367305	-0.0704163	-0.294803	-0.0100529	1
A_A1J5	1.30685	0	46-65	T3	N0	M0	1127.13	9724.75	467.846	179.82	8900.84	568.933	121.432	0.1224	0	0	0.307	-1.09501	-0.0935813	-0.102271	0.468251	0.238097	0.374301	-0.163933	-0.374143	0.0552565	1
A_A3X8	2.53699	0	46-65	T2	N1	M0	675.142	50038.8	1046.96	83.4824	2589.23	296.596	141.663	0.1224	0	0.4526	0.1414	-0.655901	-0.481523	-0.228865	0.217388	0.069262	0.195131	-0.191245	-1.07575	-0.359353	1
A_A245	0.0712329	1	46-65	T2	N1	M0	1018.4	13914.8	150.288	129.751	4062.74	584.307	56.0843	0.1224	0	0.4526	0.1414	-0.989374	-0.133903	-0.032853	0.337872	0.108678	0.384416	-0.0757138	-0.400877	0.315523	1
A_A0AW	1.70411	0	46-65	T1	N1	M0	1137.04	34387	1978.85	315.073	5382.86	403.037	54.3321	0.1224	0	0.4526	0	-1.10463	-0.330906	-0.432576	0.820449	0.143992	0.265158	-0.0733483	-0.711862	-0.136862	1
A_A0JC	4.23836	0	46-65	T2	N0	M0	886.43	10032.6	2916.79	252.575	9794.64	409.567	271.108	0.1224	0	0	0.1414	-0.861167	-0.0965435	-0.637611	0.657705	0.262007	0.269454	-0.365996	-0.772151	-0.508351	1
A_A4SB	1.14521	0	46-65	T3	N1	M0	870.875	12690.9	149.947	73.5646	7863.93	205.742	22.1849	0.1224	0	0.4526	0.307	-0.846055	-0.122125	-0.0327783	0.191562	0.21036	0.135358	-0.0299496	-0.493628	0.388372	1
A_A1JI	1.58082	0	46-65	T1	N1	MX	1485.98	23522.6	159.692	118.169	7633.3	446.024	160.736	0.1224	0.02095	0.4526	0	-1.44363	-0.226358	-0.0349086	0.307712	0.204191	0.293439	-0.216994	-1.11655	-0.520598	1
A_A03N	5.56438	0	46-65	T2	N1	M0	1010.02	12195.8	427.349	92.5602	6117.55	325.102	43.5578	0.1224	0	0.4526	0.1414	-0.981233	-0.11736	-0.0934184	0.241027	0.163645	0.213884	-0.058803	-0.632258	0.0841417	1
A_A227	2.67123	0	26-45	T2	N1	M0	1385.96	13703.7	2575.35	232.972	6621.83	609.699	62.1843	0	0	0.4526	0.1414	-1.34646	-0.131871	-0.562971	0.606659	0.177134	0.401121	-0.0839489	-0.940337	-0.346337	1
A_A86G	0.950685	0	66-85	T2	N0	MX	1203.75	16366.3	147.302	55.8186	4807.27	492.009	77.0096	1.154	0.02095	0	0.1414	-1.16945	-0.157492	-0.0322002	0.145352	0.128594	0.323693	-0.103963	-0.865462	0.450888	1
A_A0GZ	0.89863	0	46-65	T1	N1	M0	853.439	18538.1	326.695	99.5188	5616.62	461.743	140.006	0.1224	0	0.4526	0	-0.829116	-0.178392	-0.0714155	0.259147	0.150244	0.303781	-0.189008	-0.554759	0.0202407	1
A_AAAK	0.953425	0	46-65	T2	N2	M0	1138.36	7554.67	266.329	126.773	6522.1	287.255	20.9847	0.1224	0	1.041	0.1414	-1.10592	-0.0726986	-0.0582194	0.330118	0.174466	0.188985	-0.0283294	-0.571597	0.733203	1
A_A3RF	1.11781	0	66-85	T2	N0	M0	1149.27	20849.5	44.4034	84.1009	3767.25	1024.53	90.7189	1.154	0	0	0.1414	-1.11652	-0.200634	-0.00970659	0.218999	0.100774	0.67404	-0.122471	-0.455519	0.839881	1
A_A6HE	2.32055	0	26-45	T3	N3	MX	1356.08	52311.9	537.288	180.271	3992.98	180.324	186.144	0	0.02095	0.6746	0.307	-1.31743	-0.503397	-0.117451	0.469425	0.106812	0.118635	-0.251295	-1.4947	-0.492153	1
A_A0BT	6.47945	0	46-65	T1	N1	M0	770.439	8536.19	361.281	89.5477	5714.74	487.253	353.952	0.1224	0	0.4526	0	-0.748481	-0.0821438	-0.0789761	0.233182	0.152869	0.320564	-0.477835	-0.680821	-0.105821	1
A_A0C7	7.58082	0	46-65	T2	N1	M0	988.962	12909.6	449.667	103.771	8311.37	721.151	88.7308	0.1224	0	0.4526	0.1414	-0.960777	-0.124229	-0.0982973	0.270221	0.222329	0.474445	-0.119787	-0.336095	0.380305	1
A_A1IU	0.923288	0	46-65	T1	N0	M0	1136.6	11321.6	403.087	93.2038	9114.51	520.097	47.7016	0.1224	0	0	0	-1.10421	-0.108948	-0.0881148	0.242703	0.243813	0.342172	-0.0643972	-0.53698	-0.41458	1
A_A1JM	1.61644	0	46-65	T2	N1	M0	1437.8	7161.35	404.873	75.2622	5224.11	514.139	163.425	0.1224	0	0.4526	0.1414	-1.39682	-0.0689137	-0.0885053	0.195983	0.139745	0.338252	-0.220624	-1.10089	-0.384488	1
A_A27L	1.36712	0	46-65	T1	N2	M0	1079.22	9488.1	720.538	133.162	9370.33	715.434	144.722	0.1224	0	1.041	0	-1.04847	-0.0913039	-0.15751	0.346754	0.250656	0.470684	-0.195374	-0.42456	0.73884	1
A_A24A	2.04658	0	66-85	T1	N1	M0	1224.58	7055.08	2356.57	247.853	10804.7	927.543	185.673	1.154	0	0.4526	0	-1.18968	-0.067891	-0.515147	0.645409	0.289026	0.61023	-0.250659	-0.478707	1.12789	1
A_A13F	2.09589	0	26-45	T3	N1	M0	861.103	32405.3	483.201	124.415	7652.89	682.886	18.0043	0	0	0.4526	0.307	-0.836561	-0.311836	-0.105628	0.323977	0.204715	0.449271	-0.0243058	-0.300368	0.459232	1
A_A18I	2.99452	0	46-65	T1	N1	M0	1146.56	8285.61	765.088	131.666	10455.7	417.393	63.9735	0.1224	0	0.4526	0	-1.11389	-0.0797324	-0.167248	0.342857	0.279691	0.274603	-0.0863642	-0.550082	0.0249183	1
A_A0E1	1.30685	0	46-65	T2	N1	M0	1301.58	17244.8	510.535	137.188	9310.68	704.772	20.4082	0.1224	0	0.4526	0.1414	-1.26448	-0.165947	-0.111603	0.357236	0.249061	0.463669	-0.027551	-0.499617	0.216783	1
A_A1XL	1.66027	0	26-45	T2	N1	MX	840.854	8979.74	882.048	217.235	5677.59	330.183	302.252	0	0.02095	0.4526	0.1414	-0.816889	-0.0864121	-0.192816	0.565679	0.151875	0.217228	-0.40804	-0.569375	0.0455752	1
A_A04J	2.24384	0	26-45	T2	N0	M0	1040.46	5300.77	608.818	188.687	9668.18	458.31	261.344	0	0	0	0.1414	-1.0108	-0.0510093	-0.133088	0.49134	0.258624	0.301522	-0.352814	-0.496229	-0.354829	1
A_A1XD	1.43014	0	26-45	T1	N2	M0	1057.75	10446.1	75.9211	46.4761	9677.15	645.525	30.622	0	0	1.041	0	-1.0276	-0.100523	-0.0165964	0.121024	0.258864	0.424691	-0.0413397	-0.381483	0.659517	1
A_A6VQ	1.64384	0	46-65	T2	N0	MX	893.152	12867.1	340.543	94.4523	8360.53	602.82	91.6506	0.1224	0.02095	0	0.1414	-0.867697	-0.12382	-0.0744427	0.245954	0.223644	0.396595	-0.123728	-0.323495	-0.0387447	1
A_A28O	3.06849	0	46-65	T3	N3	M0	958.136	14163.6	817.374	119.634	6248.58	629.078	18.4365	0.1224	0	0.6746	0.307	-0.930829	-0.136296	-0.178678	0.311527	0.16715	0.41387	-0.0248893	-0.378146	0.725854	1
A_A0W7	3.73425	0	46-65	T1	N0	M0	795.398	13272.1	694.33	190.006	5709.27	395.174	289.046	0.1224	0	0	0	-0.772729	-0.127717	-0.151781	0.494775	0.152723	0.259985	-0.390213	-0.534957	-0.412557	1
A_A2L8	1.67671	0	26-45	T2	N0	M0	1128.91	15653.6	652.189	230.856	6439.34	360.334	22.5011	0	0	0	0.1414	-1.09673	-0.150634	-0.142568	0.601149	0.172252	0.237063	-0.0303764	-0.409847	-0.268447	1
A_A0E6	0.80274	0	66-85	T1	N0	M0	869.71	19301.5	1973.67	122.328	2314.67	295.788	299.336	1.154	0	0	0	-0.844923	-0.185738	-0.431445	0.318541	0.0619173	0.194599	-0.404103	-1.29115	-0.137152	1
A_A0BC	2.66849	0	46-65	T2	N3	M0	1264.97	23968.6	755.129	251.444	6659.96	387.575	57.5775	0.1224	0	0.6746	0.1414	-1.22891	-0.23065	-0.165071	0.654759	0.178154	0.254986	-0.0777296	-0.614466	0.323934	1
A_A28Q	3.06575	0	46-65	T2	N1	M0	1212.83	11019.1	189.407	99.2823	11802.3	546.808	151.334	0.1224	0	0.4526	0.1414	-1.17827	-0.106037	-0.0414044	0.258531	0.315712	0.359745	-0.2043	-0.596019	0.120381	1
A_A150	5.30137	0	46-65	T2	N0	M0	1062.54	6653.23	431.622	197.024	6253.3	354.223	126.684	0.1224	0	0	0.1414	-1.03226	-0.0640241	-0.0943527	0.51305	0.167276	0.233043	-0.171023	-0.448288	-0.184488	1
A_A295	1.0274	0	66-85	T2	N0	M0	736.738	11800.5	695.768	81.9556	5856.65	436.62	88.7627	1.154	0	0	0.1414	-0.715741	-0.113556	-0.152095	0.213412	0.156665	0.287252	-0.11983	-0.443891	0.851509	1
A_A0J9	4.41918	0	46-65	T2	N3	M0	1059.03	23968	2577.49	435.551	5703.86	265.502	76.5671	0.1224	0	0.6746	0.1414	-1.02885	-0.230644	-0.563439	1.13417	0.152578	0.174674	-0.103366	-0.464872	0.473528	1
A_A0HF	1.99178	0	66-85	T1	N0	M0	1095.89	10238.4	517.661	215.667	5697.49	377.771	53.6809	1.154	0	0	0	-1.06465	-0.0985244	-0.113161	0.561598	0.152408	0.248535	-0.0724693	-0.386266	0.767734	1
A_A1OY	2.48767	0	46-65	T2	N0	MX	661.496	15597.1	244.018	128.217	6199.5	368.005	147.468	0.1224	0.02095	0	0.1414	-0.642643	-0.150091	-0.0533424	0.333878	0.165837	0.242111	-0.199082	-0.303333	-0.0185832	1
A_A1NI	0.821918	0	46-65	T2	N0	M0	949.078	22577	436.966	114.336	7123.35	313.309	118.352	0.1224	0	0	0.1414	-0.922029	-0.217258	-0.0955207	0.297732	0.19055	0.206126	-0.159775	-0.700175	-0.436375	1
A_A0XW	0.465753	0	26-45	T2	N2	M0	1349.04	10012.9	1133.03	179.329	7843.6	330.133	124.31	0	0	1.041	0.1414	-1.31059	-0.0963538	-0.247679	0.466974	0.209816	0.217194	-0.167819	-0.928458	0.253942	1
A_A0CJ	2.55068	0	46-65	T2	N0	M0	955.322	20869	116.893	97.587	7566.43	507.154	35.4064	0.1224	0	0	0.1414	-0.928095	-0.200823	-0.0255528	0.254117	0.202402	0.333657	-0.0477986	-0.412094	-0.148294	1
A_A3HO	3.1726	0	46-65	T2	N0	M0	930.935	35115.7	306.105	108.727	4857.32	398.983	232.192	0.1224	0	0	0.1414	-0.904404	-0.337918	-0.0669145	0.283124	0.129933	0.262491	-0.313459	-0.947147	-0.683347	1
A_A1L9	1.63836	0	26-45	T1	N1	M0	1065.64	11380.5	1841.78	226.765	7807.35	518.611	253.75	0	0	0.4526	0	-1.03527	-0.109514	-0.402612	0.590497	0.208847	0.341194	-0.342563	-0.749423	-0.296823	1
A_A1AP	7.82466	0	66-85	T1	N0	M0	836.734	30709.6	339.859	171.739	8307.42	457.975	76.7879	1.154	0	0	0	-0.812887	-0.295519	-0.0742931	0.447208	0.222223	0.301302	-0.103664	-0.31563	0.83837	1
A_A0W5	3.52877	0	66-85	T1	N1	M0	829.912	13147.9	773.556	178.251	9885.41	561.286	238.827	1.154	0	0.4526	0	-0.80626	-0.126522	-0.169099	0.464165	0.264435	0.36927	-0.322416	-0.326428	1.28017	1
A_A66N	2.16986	0	46-65	T3	N3	MX	912.935	28039.3	441.923	108.469	3334.61	207.588	14.0453	0.1224	0.02095	0.6746	0.307	-0.886916	-0.269823	-0.0966044	0.282453	0.0892007	0.136572	-0.0189611	-0.764078	0.360872	1
A_A66U	1.76986	0	26-45	T2	N1	MX	1129.81	32110.7	522.806	119.702	4438.78	272.145	233.833	0	0.02095	0.4526	0.1414	-1.09761	-0.309001	-0.114285	0.311703	0.118737	0.179044	-0.315675	-1.22709	-0.612137	1
A_AAT1	4.03014	0	46-65	T2	N0	M1	1379.63	18270.3	1342.34	133.638	4856.34	525.783	113.119	0.1224	1.255	0	0.1414	-1.34031	-0.175815	-0.293434	0.347993	0.129907	0.345912	-0.152711	-1.13846	0.380344	1
A_A0BQ	6.17808	0	26-45	T1	N0	M0	1095.25	21273.8	706.111	107.062	7266.96	474.8	395.533	0	0	0	0	-1.06403	-0.204718	-0.154356	0.278789	0.194391	0.312371	-0.533969	-1.17152	-1.17152	1
A_A0SE	3.61918	0	46-65	T1	N0	M0	880.411	14388.7	155.07	73.8745	7677.43	426.963	62.9259	0.1224	0	0	0	-0.855319	-0.138462	-0.0338983	0.192369	0.205371	0.280899	-0.08495	-0.43399	-0.31159	1
A_A50Y	2.08767	0	66-85	T2	N0	MX	1498.76	32841.8	844.607	100.317	3371.52	420.975	379.006	1.154	0.02095	0	0.1414	-1.45605	-0.316036	-0.184631	0.261225	0.0901882	0.27696	-0.511658	-1.84	-0.523649	1
A_A0FJ	0.663014	0	46-65	T2	N2	M1	1084.73	14483	588.471	111.902	9406.02	297.663	202.078	0.1224	1.255	1.041	0.1414	-1.05382	-0.13937	-0.12864	0.291392	0.251611	0.195832	-0.272805	-0.855797	1.704	1
A_A1IK	4.93151	0	66-85	T1	N1	M0	1199.16	21662.6	442.351	166.859	6016.57	613.798	41.1074	1.154	0	0.4526	0	-1.16498	-0.208459	-0.096698	0.434502	0.160943	0.403817	-0.055495	-0.526369	1.08023	1
A_A0TS	7.00822	0	46-65	T2	N1	M0	576.335	3790.17	855.817	240.252	7274.31	504.617	770.331	0.1224	0	0.4526	0.1414	-0.55991	-0.0364728	-0.187082	0.625616	0.194588	0.331987	-1.03995	-0.67122	0.0451798	1
A_A40C	5.92877	0	46-65	T3	N0	M0	1618.77	16926.8	401.177	140.589	5169.38	518.899	308.124	0.1224	0	0	0.307	-1.57264	-0.162886	-0.0876973	0.366093	0.138281	0.341383	-0.415967	-1.39343	-0.964032	1
A_A0W3	1.99452	0	46-65	T1	N1	M0	1103.91	12168.5	366.007	103.05	10190.9	585.296	243.504	0.1224	0	0.4526	0	-1.07244	-0.117098	-0.080009	0.268342	0.272606	0.385067	-0.32873	-0.672267	-0.0972675	1
A_A0SF	4.00822	0	46-65	T2	N0	M0	967.836	19444.8	612.897	77.1917	6503.67	469.603	49.637	0.1224	0	0	0.1414	-0.940253	-0.187117	-0.133979	0.201007	0.173973	0.308952	-0.0670099	-0.644428	-0.380628	1
A_A2DB	6.59178	0	46-65	T2	N0	M0	1121.26	2748.94	470.492	96.7688	4197.44	334.624	39.605	0.1224	0	0	0.1414	-1.0893	-0.026453	-0.10285	0.251986	0.112282	0.220149	-0.0534668	-0.687656	-0.423856	1
A_A1F8	0.00273973	1	86-100	T4	N2	M0	703.303	7089.43	620.766	132.878	13460	534.084	133.713	3.524	0	1.041	0.6622	-0.683259	-0.0682216	-0.135699	0.346015	0.360055	0.351374	-0.180512	-0.0102484	5.21695		1
A_A0TR	0.438356	1	66-85	T2	N1	M0	911.444	5764.75	140.835	71.4416	12791.1	1165.14	44.5216	1.154	0	0.4526	0.1414	-0.885468	-0.0554742	-0.0307865	0.186034	0.342161	0.766546	-0.0601041	0.262908	2.01091		1
A_A0Y5	0.471233	1	66-85	T2	N2	MX	551.869	7087.43	353.584	215.868	10804	784.347	5.85359	1.154	0.02095	1.041	0.1414	-0.53614	-0.0682023	-0.0772935	0.56212	0.289008	0.516022	-0.00790235	0.677611	3.03496		1
A_A3EH	0.539726	1	66-85	T3	N3	M0	367.069	27969.9	341.68	92.0423	5779.74	908.624	20.1172	1.154	0	0.6746	0.307	-0.356607	-0.269154	-0.0746913	0.239678	0.154608	0.597784	-0.0271583	0.264459	2.40006		1
A_A18T	0.613699	1	66-85	T2	N0	M0	615.145	17553.9	484.283	121.303	11163.5	1210.27	133.724	1.154	0	0	0.1414	-0.597613	-0.168921	-0.105864	0.315873	0.298625	0.796239	-0.180528	0.35781	1.65321		1
A_A1P8	0.654795	1	46-65	T2	N3	M0	634.434	6219.88	724.615	475.782	5210.18	830.347	513.086	0.1224	0	0.6746	0.1414	-0.616353	-0.0598539	-0.158401	1.23894	0.139372	0.546285	-0.692666	0.397321	1.33572		1
A_A1Y1	0.827397	1	66-85	T3	N1	MX	806.261	10177.2	739.792	213.114	6639.22	634.748	131.456	1.154	0.02095	0.4526	0.307	-0.783282	-0.0979355	-0.161718	0.55495	0.177599	0.417601	-0.177465	-0.070252	1.8643		1
A_A15M	0.920548	1	66-85	T2	N0	M0	697.673	5002.25	837.876	402.897	15481.3	387.956	119.082	1.154	0	0	0.1414	-0.677789	-0.0481366	-0.18316	1.04914	0.414125	0.255236	-0.16076	0.64866	1.94406		1
A_A0I9	0.991781	1	46-65	T3	NX	M1	1108.53	46968	435.09	89.11	8710.27	3922.65	94.4101	0.1224	1.255	1.681	0.307	-1.07694	-0.451973	-0.0951107	0.232042	0.233	2.58071	-0.127454	1.29428	4.65968		1
A_A1EV	1	1	26-45	T3	N1	M0	1078.7	7505.95	436.599	105.32	17167.2	793.434	23.5244	0	0	0.4526	0.307	-1.04796	-0.0722298	-0.0954406	0.274252	0.459224	0.522	-0.0317579	0.00808617	0.767686		1
A_A1XC	1.03288	1	66-85	T4	N1	M0	916.134	6219.63	173.758	89.3475	9902.37	988.218	44.1055	1.154	0	0.4526	0.6622	-0.890024	-0.0598515	-0.0379834	0.232661	0.264888	0.650148	-0.0595425	0.100296	2.3691		1
A_A73W	1.05479	1	66-85	T3	N1	MX	592.039	7927.67	262.657	270.383	10449.2	794.533	168.034	1.154	0.02095	0.4526	0.307	-0.575166	-0.0762879	-0.0574169	0.704077	0.279517	0.522723	-0.226846	0.5706	2.50515		1
A_A1AR	1.43562	1	46-65	T1	N2	M0	736.466	8267.01	1853.99	893.92	10484.7	753.367	245.337	0.1224	0	1.041	0	-0.715477	-0.0795535	-0.405282	2.32777	0.280465	0.49564	-0.331205	1.57236	2.73576		1
A_A14Z	1.54247	1	46-65	T1	N0	M0	563.805	20547	886.561	289.134	4317.45	366.539	116.586	0.1224	0	0	0	-0.547736	-0.197723	-0.193802	0.752904	0.115492	0.241146	-0.157391	0.0128892	0.135289		1
A_A7U7	1.6	1	46-65	T2	N2	M0	803.483	9139.03	752.011	169.151	7365.66	672.029	113.983	0.1224	0	1.041	0.1414	-0.780584	-0.0879449	-0.16439	0.44047	0.197031	0.442128	-0.153877	-0.107166	1.19763		1
A_A13E	1.68219	1	46-65	T2	N1	MX	802.028	9294.46	502.393	129.233	4966.94	389.893	14.5181	0.1224	0.02095	0.4526	0.1414	-0.77917	-0.0894406	-0.109823	0.336523	0.132866	0.256511	-0.0195994	-0.272134	0.465216		1
A_A2LH	1.68767	1	46-65	T3	N3	M0	916.457	14115.9	657.177	233.88	7273.3	621.402	67.198	0.1224	0	0.6746	0.307	-0.890338	-0.135837	-0.143659	0.609025	0.194561	0.40882	-0.0907174	-0.0481452	1.05585		1
A_A1N6	1.85753	1	46-65	T2	N1	M0	851.579	17516.5	479.058	200.9	8166.84	778.335	131.763	0.1224	0	0.4526	0.1414	-0.827309	-0.168561	-0.104722	0.523145	0.218463	0.512066	-0.17788	-0.0247974	0.691603		1
A_A0I8	2.05205	1	46-65	T1	NX	M0	731.3	10050.6	509.211	84.5413	10891.6	1143.93	13.9155	0.1224	0	1.681	0	-0.710458	-0.0967174	-0.111314	0.220145	0.291351	0.752589	-0.0187859	0.32681	2.13021		1
A_A1F0	2.15068	1	66-85	T1	N1	M0	623.549	6103.76	994.534	590.551	8682.12	672.458	514.982	1.154	0	0.4526	0	-0.605778	-0.0587365	-0.217405	1.53779	0.232247	0.44241	-0.695226	0.635305	2.2419		1
A_A1NG	2.15342	1	46-65	T2	N0	M0	816.56	7463.32	1130.35	312.914	8487.33	453.146	100.193	0.1224	0	0	0.1414	-0.793288	-0.0718195	-0.247094	0.814828	0.227036	0.298125	-0.13526	0.0925267	0.356327		1
A_A0J5	2.16986	1	46-65	T4	N1	M1	934.236	17014	253.855	113.616	8832.23	520.703	6.38951	0.1224	1.255	0.4526	0.6622	-0.90761	-0.163725	-0.0554927	0.295856	0.236262	0.342571	-0.00862584	-0.260765	2.23143		1
A_A2FM	2.16986	1	86-100	T2	N1	M0	747.073	12212.9	99.5258	55.7996	7408.5	492.153	47.4261	3.524	0	0.4526	0.1414	-0.725782	-0.117525	-0.0217563	0.145302	0.198177	0.323788	-0.0640253	-0.261821	3.85618		1
A_A18L	2.22192	1	46-65	T3	N1	M0	614.233	9831.71	164.878	101.24	12086.2	843.743	17.345	0.1224	0	0.4526	0.307	-0.596728	-0.0946105	-0.0360424	0.263629	0.323306	0.555099	-0.0234158	0.391236	1.27324		1
A_A0SV	2.26027	1	46-65	T2	N2	M1	815.839	17111.1	720.306	334.928	6178.96	536.537	140.452	0.1224	1.255	1.041	0.1414	-0.792588	-0.16466	-0.157459	0.872154	0.165287	0.352987	-0.18961	0.0861118	2.64591		1
A_A0X4	2.35616	1	46-65	T2	N1	M0	705.697	14615.6	82.8173	69.024	4827.86	676.688	66.2637	0.1224	0	0.4526	0.1414	-0.685585	-0.140646	-0.0181039	0.179739	0.129145	0.445193	-0.089456	-0.179714	0.536686		1
A_A2JS	2.47671	1	66-85	T2	N1	M0	404.04	13348.6	370.148	115.044	6045.9	717.165	79.3585	1.154	0	0.4526	0.1414	-0.392525	-0.128454	-0.0809144	0.299575	0.161728	0.471823	-0.107134	0.224098	1.9721		1
A_A18P	2.52329	1	46-65	T1	N0	M0	574.487	5665.95	229.595	90.019	9683.29	519.869	64.734	0.1224	0	0	0	-0.558114	-0.0545235	-0.0501895	0.23441	0.259028	0.342022	-0.0873909	0.0852418	0.207642		1
A_A1F2	2.6274	1	46-65	T4	N1	M0	520.899	5856.53	513.069	207.334	11049.3	318.797	33.0593	0.1224	0	0.4526	0.6622	-0.506053	-0.0563573	-0.112157	0.539898	0.29557	0.209736	-0.04463	0.326007	1.56321		1
A_A1FH	2.83288	1	46-65	T2	N1	M1	870.699	7305.32	250.368	122.463	9803.57	682.311	24.7355	0.1224	1.255	0.4526	0.1414	-0.845884	-0.0702991	-0.0547305	0.318892	0.262246	0.448892	-0.0333929	0.0257238	1.99712		1
A_A226	2.87123	1	26-45	T2	N2	M0	494.206	4169.58	365.278	92.4746	10955.1	649.309	447.586	0	0	1.041	0.1414	-0.480121	-0.0401239	-0.0798498	0.240804	0.29305	0.42718	-0.604241	-0.243302	0.939098		1
A_A1NF	2.93699	1	46-65	T2	N0	M0	809.789	17035.9	358.166	193.362	6554.9	485.008	74.1647	0.1224	0	0	0.1414	-0.78671	-0.163936	-0.0782951	0.503516	0.175344	0.319087	-0.100122	-0.131117	0.132683		1
A_A203	3.21644	1	66-85	T2	N1	M0	751.3	22274.3	697.186	179.799	8470.85	685.264	117.408	1.154	0	0.4526	0.1414	-0.729888	-0.214346	-0.152405	0.468196	0.226595	0.450835	-0.158501	-0.109513	1.63849		1
A_A1AT	3.48493	1	46-65	T2	N0	M0	478.419	20684.3	869.962	300.442	7315.42	564.873	88.1905	0.1224	0	0	0.1414	-0.464784	-0.199045	-0.190174	0.78235	0.195687	0.37163	-0.119057	0.376608	0.640408		1
A_A1EU	3.52329	1	66-85	T1	N0	M0	588.939	6039.17	701.378	458.964	15725.5	656.856	148.242	1.154	0	0	0	-0.572155	-0.058115	-0.153321	1.19514	0.420658	0.432145	-0.200127	1.06423	2.21823		1
A_A0BF	3.6274	1	46-65	T2	N1	M0	810.504	7074.66	1486.76	296.774	8370.7	499.144	166.382	0.1224	0	0.4526	0.1414	-0.787405	-0.0680795	-0.325005	0.772799	0.223916	0.328387	-0.224616	-0.0800032	0.636397		1
A_A1FM	3.80274	1	26-45	T2	N2	M0	541.798	7383.53	1306.19	134.66	15795.4	688.096	24.4059	0	0	1.041	0.1414	-0.526357	-0.0710517	-0.285533	0.350655	0.422528	0.452698	-0.0329479	0.309992	1.49239		1
A_A1EX	4.13151	1	66-85	T2	N1	M0	912.36	6223.98	771.108	167.004	9640.69	793.118	125.535	1.154	0	0.4526	0.1414	-0.886358	-0.0598934	-0.168564	0.434879	0.257888	0.521793	-0.169472	-0.0697274	1.67827		1
A_A18U	4.28219	1	66-85	T2	N2	M0	545.402	12819.6	633.625	174.53	8351.96	928.64	143.226	1.154	0	1.041	0.1414	-0.529858	-0.123363	-0.13851	0.454477	0.223415	0.610952	-0.193356	0.303757	2.64016		1
A_A1FR	4.49863	1	66-85	T4	N1	M0	807.507	14438	437.229	161.021	7614.07	778.971	159.768	1.154	0	0.4526	0.6622	-0.784493	-0.138937	-0.0955783	0.419298	0.203676	0.512485	-0.215687	-0.0992357	2.16956		1
A_A2LK	4.51781	1	46-65	T3	N2	M0	600.053	8809.36	374.612	202.422	11818.7	505.61	153.984	0.1224	0	1.041	0.307	-0.582951	-0.0847724	-0.0818903	0.527107	0.316149	0.332641	-0.207878	0.218405	1.68881		1
A_A1FL	4.58356	1	66-85	T2	N1	M0	1226.01	8743.63	162.461	116.667	9489.17	872.27	67.9479	1.154	0	0.4526	0.1414	-1.19107	-0.0841399	-0.035514	0.303801	0.253835	0.573866	-0.0917296	-0.270946	1.47705		1
A_A1FU	4.62466	1	26-45	T1	N0	M0	762.967	6918.07	453.486	148.773	8669.42	700.555	141.569	0	0	0	0	-0.741223	-0.0665726	-0.0991321	0.387406	0.231907	0.460895	-0.191118	-0.017838	-0.017838		1
A_A18Q	4.63562	1	46-65	T2	N1	M0	556.495	8024.16	313.872	119.77	6108.97	578.171	64.0211	0.1224	0	0.4526	0.1414	-0.540635	-0.0772165	-0.0686124	0.311881	0.163415	0.380379	-0.0864285	0.0827823	0.799182		1
A_A0TY	4.65479	1	46-65	T2	N0	M0	595.072	18297.2	286.714	92.1144	9717.85	1142.25	81.7734	0.1224	0	0	0.1414	-0.578112	-0.176074	-0.0626756	0.239866	0.259952	0.751487	-0.110394	0.32405	0.58785		1
A_A208	4.81918	1	46-65	T2	N1	M0	961.523	12703.1	677.905	155.193	7385.58	576.166	29.344	0.1224	0	0.4526	0.1414	-0.934119	-0.122242	-0.14819	0.404122	0.197564	0.37906	-0.0396143	-0.26342	0.45298		1
A_A03U	4.91233	1	26-45	T1	N0	M0	986.54	10903.8	1626.73	355.571	9929.09	856.534	89.0851	0	0	0	0	-0.958424	-0.104927	-0.355603	0.925906	0.265603	0.563514	-0.120265	0.215804	0.215804		1
A_A0EW	5.16164	1	46-65	T1	N3	M0	924.102	11253.9	396.82	175.753	9809.05	431.05	70.281	0.1224	0	0.6746	0	-0.897765	-0.108297	-0.0867449	0.45766	0.262392	0.283588	-0.0948794	-0.184046	0.612954		1
A_A1FJ	5.27945	1	66-85	T3	N1	M0	1067.42	7629.37	96.2894	57.4527	16092	909.233	11.4183	1.154	0	0.4526	0.307	-1.037	-0.0734174	-0.0210489	0.149607	0.43046	0.598185	-0.0154147	0.0313727	1.94497		1
A_A18S	5.50411	1	66-85	T1	N0	M0	1025.51	13444.6	282.271	133.267	8387.36	994.992	37.9228	1.154	0	0	0	-0.996285	-0.129377	-0.0617045	0.347028	0.224362	0.654605	-0.0511958	-0.0125671	1.14143		1
A_A1EN	5.8274	1	66-85	T2	NX	M0	962.439	4549.62	240.085	224.254	8154.77	858.731	30.471	1.154	0	1.681	0.1414	-0.93501	-0.043781	-0.0524826	0.583957	0.21814	0.564959	-0.0411359	0.294646	3.27105		1
A_A18M	6.04658	1	26-45	T3	N1	M0	778.74	10083.7	201.744	198.829	9284.5	485.371	99.4087	0	0	0.4526	0.307	-0.756546	-0.0970355	-0.0441012	0.51775	0.24836	0.319326	-0.134202	0.0535517	0.813152		1
A_A1FE	6.2274	1	26-45	T2	N1	M0	814.746	8117.05	544.81	213.535	13840.7	588.392	64.1834	0	0	0.4526	0.1414	-0.791525	-0.0781103	-0.119096	0.556045	0.370238	0.387103	-0.0866475	0.238007	0.832007		1
A_A0BP	6.29041	1	66-85	T1	N0	M0	822.567	16874.1	252.991	166.755	6306.51	380.783	27.9192	1.154	0	0	0	-0.799124	-0.16238	-0.0553038	0.43423	0.168699	0.250517	-0.0376909	-0.201053	0.952947		1
A_A0WV	6.62192	1	66-85	T2	N1	M0	836.491	13986.4	57.2567	70.3593	12383.7	538.603	76.3115	1.154	0	0.4526	0.1414	-0.812651	-0.134591	-0.0125163	0.183216	0.331265	0.354347	-0.10302	-0.193951	1.55405		1
A_A1ET	6.90411	1	46-65	T1	N0	M0	988.267	5906.14	406.461	172.209	12899.9	1268.54	32.0804	0.1224	0	0	0	-0.960102	-0.0568348	-0.0888525	0.448431	0.345073	0.834573	-0.0433086	0.47898	0.60138		1
A_A204	6.94247	1	66-85	T2	N1	M0	462.359	6205.58	352.096	134.94	13701.9	678.306	3.24551	1.154	0	0.4526	0.1414	-0.449182	-0.0597163	-0.0769681	0.351383	0.366526	0.446258	-0.00438144	0.57392	2.32192		1
A_A0U2	6.98904	1	46-65	T2	N2	M0	640.765	10134.1	408.345	155.202	12550.4	829.245	33.975	0.1224	0	1.041	0.1414	-0.622503	-0.0975203	-0.0892643	0.404146	0.335724	0.54556	-0.0458662	0.430277	1.73508		1
A_A2FE	7.22192	1	46-65	T3	N3	MX	789.699	17087.2	1022.17	285.908	6443.28	374.043	110.244	0.1224	0.02095	0.6746	0.307	-0.767193	-0.16443	-0.223447	0.744505	0.172358	0.246083	-0.14883	-0.140955	0.983995		1
A_A1F5	7.43014	1	46-65	T1	N1	M0	803.75	5467.34	204.878	93.5952	11508.9	731.344	235.86	0.1224	0	0.4526	0	-0.780843	-0.0526122	-0.0447863	0.243722	0.307863	0.481151	-0.31841	-0.163917	0.411083		1
A_A1EO	7.66575	1	66-85	T1	N1	M0	1035.18	10521	632.102	303.793	9776.03	456.218	58.297	1.154	0	0.4526	0	-1.00568	-0.101243	-0.138177	0.791078	0.261509	0.300146	-0.0787009	0.0289325	1.63553		1
A_A256	7.81918	1	26-45	T2	N0	M0	433.806	9848.34	669.802	191.504	14286.6	640.762	581.027	0	0	0	0.1414	-0.421442	-0.0947706	-0.146419	0.498676	0.382165	0.421557	-0.784386	-0.144619	-0.00321926		1
A_A24L	7.85205	1	26-45	T2	N1	M0	445.606	10043.6	219.191	111.715	9980.3	533.937	56.8674	0	0	0.4526	0.1414	-0.432906	-0.0966495	-0.0479151	0.290906	0.266973	0.351277	-0.076771	0.254914	0.848914		1
A_A1F6	8.12329	1	46-65	T4	N2	MX	716.444	12076.4	921.986	247.807	5300.75	663.271	168.88	0.1224	0.02095	1.041	0.6622	-0.696026	-0.116211	-0.201546	0.645289	0.141795	0.436366	-0.227988	-0.0183205	1.82823		1
A_A0IH	8.12329	1	66-85	T3	N1	M0	944.579	10443.8	363.857	128.969	7089.36	519.546	19.2387	1.154	0	0.4526	0.307	-0.917659	-0.100501	-0.0795391	0.335834	0.18964	0.341809	-0.0259722	-0.256387	1.65721		1
A_A0RS	8.39178	1	26-45	T2	N0	M0	632.322	19003.4	886.205	216.94	6474.76	810.51	76.5982	0	0	0	0.1414	-0.614301	-0.18287	-0.193724	0.564912	0.1732	0.533234	-0.103408	0.177044	0.318444		1
A_A1ES	9.48493	1	26-45	T2	N1	M0	543.696	20418.9	120.819	63.3789	3718.73	477.344	4.94884	0	0	0.4526	0.1414	-0.5282	-0.196491	-0.0264109	0.165039	0.0994761	0.314044	-0.00668093	-0.179224	0.414776		1
A_A1RC	3.35342	0	46-65	T4	N3	M0	597.717	5020.67	278.871	61.3654	13514.2	722.765	10.0289	0.1224	0	0.6746	0.6622	-0.580682	-0.0483139	-0.0609612	0.159795	0.361506	0.475507	-0.013539	0.293312	1.75251		1
A_A1J9	1.45753	0	46-65	T1	N0	M0	1055.25	11431	287.313	249.566	9013.07	734.455	49.6722	0.1224	0	0	0	-1.02518	-0.11	-0.0628067	0.649871	0.2411	0.483198	-0.0670574	0.109128	0.231528		1
A_A0BJ	1.80822	0	26-45	T2	N1	M0	1035.98	15797.9	399.64	178.299	9844.32	861.771	23.5765	0	0	0.4526	0.1414	-1.00645	-0.152023	-0.0873614	0.464291	0.263336	0.566959	-0.0318283	0.016924	0.610924		1
A_A0SY	3.69041	0	46-65	T3	N1	M0	802.18	18001.3	370.08	241.418	6999.88	311.841	78.8875	0.1224	0	0.4526	0.307	-0.779318	-0.173227	-0.0808996	0.628652	0.187247	0.20516	-0.106498	-0.118883	0.763117		1
A_A0T3	4.15342	0	26-45	T1	N1	M0	682.269	15321	130.793	84.4655	7718.64	446.967	17.2312	0	0	0.4526	0	-0.662824	-0.147434	-0.0285914	0.219948	0.206474	0.294059	-0.0232621	-0.141631	0.310969		1
A_A4ZE	2.43836	0	46-65	T3	N0	M0	485.271	18715.6	144.576	133.95	7535.92	493.269	9.72356	0.1224	0	0	0.307	-0.471441	-0.1801	-0.0316044	0.348805	0.201586	0.324522	-0.0131268	0.17864	0.60804		1
A_A74U	1.10137	0	66-85	T3	N3	M0	973.82	16061.8	810.391	316.24	6345.79	570.558	43.5065	1.154	0	0.6746	0.307	-0.946066	-0.154562	-0.177151	0.823489	0.16975	0.37537	-0.0587338	0.0320949	2.16769		1
A_A2B8	1.85479	0	66-85	T3	N0	M0	622.828	6327.01	414.517	221.776	9129.81	540.211	153.188	1.154	0	0	0.307	-0.605078	-0.0608848	-0.0906135	0.577506	0.244223	0.355405	-0.206804	0.213753	1.67475		1
A_A0AL	0.621918	0	26-45	T4	N0	M0	904.199	7851.47	588.043	75.5063	4706.59	962.813	24.0184	0	0	0	0.6622	-0.878429	-0.0755547	-0.128546	0.196618	0.125901	0.633435	-0.0324248	-0.159	0.5032		1
A_A2LR	4.7726	0	46-65	T1	N0	M0	372.521	3972.21	108.352	144.013	5771.43	332.053	21.4833	0.1224	0	0	0	-0.361905	-0.0382245	-0.0236858	0.37501	0.154386	0.218458	-0.0290025	0.295036	0.417436		1
A_A1G6	1.3726	0	46-65	T2	N2	M0	970.54	8102.64	242.17	202.82	8826.9	546.838	45.1024	0.1224	0	1.041	0.1414	-0.94288	-0.0779717	-0.0529384	0.528144	0.23612	0.359764	-0.0608882	-0.0106504	1.29415		1
A_A24W	4.24658	0	46-65	T2	N1	M0	898.396	7548.24	159.507	76.4799	12922.8	621.321	91.4103	0.1224	0	0.4526	0.1414	-0.872792	-0.0726367	-0.0348682	0.199154	0.345686	0.408767	-0.123404	-0.150094	0.566306		1
A_A0FK	0.583562	0	86-100	T4	N0	M0	692.615	19271.9	173.501	76.7437	12405.1	1080.69	126.271	3.524	0	0	0.6622	-0.672876	-0.185454	-0.0379272	0.199841	0.331836	0.710986	-0.170465	0.175941	4.36214		1
A_A0YJ	1.55068	0	26-45	T3	N2	M0	477.655	9963.11	933.104	108.782	8275.38	980.952	72.56	0	0	1.041	0.307	-0.464042	-0.095875	-0.203977	0.283269	0.221366	0.645368	-0.097956	0.288154	1.63615		1
A_A0FF	0.471233	0	26-45	T1	N0	M0	1108	13443.3	410.617	130.693	9691.1	937.319	33.1537	0	0	0	0	-1.07642	-0.129365	-0.089761	0.340325	0.259237	0.616662	-0.0447575	-0.124082	-0.124082		1
A_A1X7	1.39452	0	26-45	T2	N0	MX	1016.29	9827.41	1393.44	151.446	12830.8	655.539	16.2254	0	0.02095	0	0.1414	-0.987327	-0.0945692	-0.304605	0.394365	0.343223	0.431279	-0.0219043	-0.239539	-0.0771891		1
A_A7VC	0.00273973	0	46-65	T3	N0	MX	911.127	15793.1	140.498	179.013	3355.86	422.607	13.0984	0.1224	0.02095	0	0.307	-0.88516	-0.151977	-0.0307128	0.466149	0.0897692	0.278033	-0.0176829	-0.251581	0.198769		1
A_A0SO	2.33425	0	66-85	T2	N1	M0	624.8	12615.5	73.3066	62.5936	6185.71	655.335	60.1221	1.154	0	0.4526	0.1414	-0.606994	-0.121399	-0.0160248	0.162994	0.165468	0.431145	-0.0811648	-0.0659758	1.68202		1
A_A1RE	3.88767	0	66-85	T2	N2	M0	530.033	12903.8	146.193	56.5019	9468.76	702.201	19.3291	1.154	0	1.041	0.1414	-0.514927	-0.124173	-0.0319577	0.147131	0.253289	0.461978	-0.0260943	0.165246	2.50165		1
A_A252	7.77534	0	46-65	T1	N0	M0	775.018	6214.66	1464.99	333.058	11038.7	958.307	183.219	0.1224	0	0	0	-0.75293	-0.0598037	-0.320247	0.867284	0.295285	0.63047	-0.247345	0.412714	0.535114		1
A_A0CG	2.85753	0	66-85	T2	N0	M0	735.027	12570.5	504.29	212.985	9791.21	709.961	42.821	1.154	0	0	0.1414	-0.714078	-0.120966	-0.110238	0.554614	0.261915	0.467083	-0.0578084	0.280522	1.57592		1
A_A141	1.71507	0	26-45	T1	N1	M0	863.558	10087.7	986.958	249.418	8528.3	610.616	222.793	0	0	0.4526	0	-0.838947	-0.0970738	-0.215749	0.649485	0.228132	0.401724	-0.300771	-0.173199	0.279401		1
A_A0AY	2.12877	0	46-65	T2	N0	M0	893.374	15934.6	606.716	123.607	6478.4	947.663	66.7925	0.1224	0	0	0.1414	-0.867913	-0.153338	-0.132628	0.321872	0.173297	0.623468	-0.0901698	-0.125413	0.138387		1
A_A13Z	1.73973	0	46-65	T2	N2	M0	1114.84	8782.18	374.153	200.365	29813.9	523.865	265.927	0.1224	0	1.041	0.1414	-1.08307	-0.0845109	-0.0817898	0.521749	0.797523	0.344651	-0.359001	0.0555544	1.36035		1
A_A15R	4.74521	0	46-65	T1	N1	M0	606.578	22680	120.543	53.4431	6996.44	742.91	43.2745	0.1224	0	0.4526	0	-0.589291	-0.21825	-0.0263507	0.139166	0.187155	0.488761	-0.0584205	-0.0772305	0.49777		1
A_A1XA	2.29863	0	46-65	T1	N0	M0	889.89	40001.7	499.164	144.924	12095.5	1146.4	193.213	0.1224	0	0	0	-0.864528	-0.384937	-0.109117	0.377383	0.323555	0.754219	-0.260837	-0.164262	-0.0418619		1
A_A1Y0	1.29315	0	46-65	T1	N2	MX	484.137	7012.45	450.565	117.181	13973.9	430.923	128.617	0.1224	0.02095	1.041	0	-0.470339	-0.0674808	-0.0984936	0.305139	0.373801	0.283505	-0.173633	0.152499	1.33685		1
A_A1KS	0.958904	0	66-85	T2	N0	M0	451.239	6526.19	382.662	176.95	15949.9	410.609	63.4554	1.154	0	0	0.1414	-0.438379	-0.0628016	-0.08365	0.460779	0.42666	0.27014	-0.0856648	0.487084	1.78248		1
A_A1JJ	1.67397	0	46-65	T2	N0	M0	743.492	7140.22	356.188	143.777	11334.2	781.123	134.794	0.1224	0	0	0.1414	-0.722303	-0.0687103	-0.0778627	0.374396	0.303191	0.513901	-0.181972	0.14064	0.40444		1
A_A1FV	1.95616	0	66-85	T3	N0	M0	599.368	8356.58	148.645	116.378	9994.18	377.023	17.1941	1.154	0	0	0.307	-0.582286	-0.0804154	-0.0324938	0.303048	0.267344	0.248044	-0.023212	0.100029	1.56103		1
A_A12C	6.49863	0	26-45	T2	N1	M0	607.268	18938.4	179.506	86.9447	9844.49	441.345	1.1636	0	0	0.4526	0.1414	-0.589961	-0.182244	-0.03924	0.226404	0.26334	0.290361	-0.00157086	-0.0329107	0.561089		1
A_A04D	0.142466	0	46-65	T2	N1	M0	617.153	23592.5	84.3104	55.0453	4864.27	1010.61	33.5238	0.1224	0	0.4526	0.1414	-0.599564	-0.22703	-0.0184303	0.143338	0.130119	0.664877	-0.0452571	0.0480526	0.764453		1
A_A1KI	6.12603	0	46-65	T1	N0	M0	953.457	17704.5	140.319	51.8719	9194.67	1089.05	82.7204	0.1224	0	0	0	-0.926283	-0.17037	-0.0306737	0.135074	0.245957	0.716488	-0.111673	-0.141479	-0.0190793		1
A_A1XR	1.32055	0	46-65	T2	N1	M0	973.1	10113.2	434.594	122.588	11354.6	1145.78	86.8524	0.1224	0	0.4526	0.1414	-0.945366	-0.0973192	-0.0950022	0.319218	0.303736	0.753807	-0.117251	0.121822	0.838222		1
A_A0YK	1.61096	0	46-65	T2	N0	M0	706.546	9678.31	536.093	216.282	10385.8	657.989	135.621	0.1224	0	0	0.1414	-0.686409	-0.0931343	-0.11719	0.563199	0.27782	0.432891	-0.183089	0.194088	0.457888		1
A_A1JT	1.10959	0	66-85	T2	N0	M0	854.871	12073.8	220.903	174.037	9311.71	454.476	156.003	1.154	0	0	0.1414	-0.830507	-0.116186	-0.0482893	0.453193	0.249088	0.299	-0.210604	-0.204305	1.09109		1
A_A0TQ	8.19452	0	26-45	T3	N1	M0	773.822	13416.1	364.761	146.847	9349.41	864.697	18.0918	0	0	0.4526	0.307	-0.751768	-0.129103	-0.0797368	0.38239	0.250097	0.568884	-0.024424	0.216339	0.975939		1
A_A3DX	3.63014	0	26-45	T2	N3	M0	916.859	11130.5	693.49	196.536	8786.01	761.903	96.9384	0	0	0.6746	0.1414	-0.890729	-0.107109	-0.151597	0.51178	0.235026	0.501256	-0.130867	-0.0322396	0.78376		1
A_A1RH	3.88219	0	46-65	T2	N0	M0	624.012	7819.15	168.854	79.5709	11154.7	538.613	46.5734	0.1224	0	0	0.1414	-0.606228	-0.0752437	-0.0369114	0.207203	0.298388	0.354353	-0.0628741	0.0786872	0.342487		1
A_A1RI	3.96986	0	26-45	T1	N2	M0	768.561	5280.18	471.182	132.128	9669.96	653.732	40.0501	0	0	1.041	0	-0.746657	-0.0508111	-0.103	0.34406	0.258671	0.43009	-0.0540677	0.0782857	1.11929		1
A_A1XY	1.37808	0	66-85	T2	N0	MX	575.787	8613.59	799.847	131.244	9479.1	924.135	61.2192	1.154	0.02095	0	0.1414	-0.559377	-0.0828886	-0.174847	0.341759	0.253566	0.607988	-0.0826459	0.303555	1.61991		1
A_A25F	0.882192	0	66-85	T2	N0	M0	912.011	10111.4	3512.37	865.191	13198.9	506.481	716.649	1.154	0	0	0.1414	-0.886019	-0.0973023	-0.767803	2.25296	0.35307	0.333214	-0.967477	0.220641	1.51604		1
A_A24V	8.77534	0	46-65	T2	N1	M0	654.392	16915.8	461.765	180.845	11111.8	410.454	27.7047	0.1224	0	0.4526	0.1414	-0.635742	-0.162781	-0.100942	0.470921	0.29724	0.270038	-0.0374013	0.101333	0.817733		1
A_A140	1.10411	0	46-65	T2	N1	M0	560.173	18275.2	241.106	134.403	10553.9	655.58	61.5647	0.1224	0	0.4526	0.1414	-0.544208	-0.175862	-0.0527057	0.349986	0.282317	0.431306	-0.0831123	0.207721	0.924121		1
A_A0JF	5.42466	0	66-85	T1	N1	M0	1064.06	13969.5	776.676	334.354	9942.96	506.399	83.3474	1.154	0	0.4526	0	-1.03373	-0.134429	-0.169781	0.870659	0.265974	0.33316	-0.112519	0.0193318	1.62593		1
A_A0FL	0.632877	0	46-65	T2	N0	M0	665.312	18212.9	151.571	41.4658	6246.92	810.421	6.27705	0.1224	0	0	0.1414	-0.646351	-0.175262	-0.0331334	0.107977	0.167105	0.533176	-0.00847402	-0.0549625	0.208838		1
A_A0H6	2.04658	0	66-85	T1	NX	M0	673.573	10941.7	131.887	74.7463	7545.35	534.02	61.5617	1.154	0	1.681	0	-0.654376	-0.105292	-0.0288306	0.194639	0.201838	0.351332	-0.0831083	-0.123797	2.7112		1
A_A158	1.23288	0	26-45	T1	N1	M0	469.452	5748.52	567.765	108.805	6932.87	274.499	12.9357	0	0	0.4526	0	-0.456072	-0.055318	-0.124113	0.283327	0.185454	0.180593	-0.0174632	-0.00359236	0.449008		1
A_A26J	1.71781	0	46-65	T2	N0	M0	447.761	1348.15	559.98	228.071	17750.4	359.976	21.3135	0.1224	0	0	0.1414	-0.435	-0.0129732	-0.122412	0.593898	0.474824	0.236828	-0.0287733	0.706393	0.970193		1
A_A1X5	1.54795	0	66-85	T2	N3	MX	540.86	16812.7	489.341	182.726	9344.48	792.174	123.89	1.154	0.02095	0.6746	0.1414	-0.525445	-0.161789	-0.10697	0.475818	0.249965	0.521171	-0.167252	0.285499	2.27645		1
A_A0AU	5.24384	0	26-45	T2	N0	M0	818.532	10836	270.996	141.142	9918.14	554.346	44.0728	0	0	0	0.1414	-0.795203	-0.104275	-0.0592398	0.367534	0.26531	0.364704	-0.0594983	-0.0206686	0.120731		1
A_A1B0	4.46849	0	46-65	T2	N2	M0	1032.75	14402.1	592.597	168.896	10397.7	1056.07	234.002	0.1224	0	1.041	0.1414	-1.00332	-0.138591	-0.129542	0.439806	0.278138	0.694791	-0.315903	-0.17462	1.13018		1
A_A154	1.61918	0	66-85	T1	N0	M0	575.364	5731.34	475.829	120.203	8872.44	588.681	81.3764	1.154	0	0	0	-0.558966	-0.0551527	-0.104016	0.313008	0.237338	0.387293	-0.109858	0.109646	1.26365		1
A_A3OD	1.23562	0	66-85	T2	N1	MX	273.906	1868.14	381.945	315.229	10886.1	418.865	385.559	1.154	0.02095	0.4526	0.1414	-0.2661	-0.0179771	-0.0834932	0.820856	0.291203	0.275571	-0.520505	0.499556	2.26851		1
A_A24N	8.31507	0	46-65	T1	N0	M0	683.729	9516.66	153.106	70.9981	14781.6	754.054	255.891	0.1224	0	0	0	-0.664242	-0.0915788	-0.0334689	0.184879	0.395409	0.496092	-0.345452	-0.0583624	0.0640376		1
A_A1FW	1.44658	0	46-65	T3	N2	M0	783.8	9972.09	209.545	126.051	12073.9	1109.97	10.3776	0.1224	0	1.041	0.307	-0.761462	-0.0959614	-0.0458066	0.328237	0.322976	0.730248	-0.0140098	0.464221	1.93462		1
A_A108	2.29315	0	46-65	T2	N2	M0	774.489	15274.5	1904.29	479.752	8939.19	577.342	160.764	0.1224	0	1.041	0.1414	-0.752416	-0.146987	-0.416279	1.24928	0.239123	0.379834	-0.217032	0.335519	1.64032		1
A_A24U	8.56986	0	46-65	T1	N1	M0	610.057	8894.85	995.286	370.058	10390.2	807.422	62.6044	0.1224	0	0.4526	0	-0.592671	-0.0855951	-0.217569	0.963631	0.277937	0.531203	-0.084516	0.792419	1.36742		1
A_A1XT	1.3863	0	46-65	T1	N1	M0	473.356	5778.41	477.18	270.263	6493.91	787.029	41.783	0.1224	0	0.4526	0	-0.459865	-0.0556057	-0.104312	0.703764	0.173712	0.517786	-0.0564071	0.719073	1.29407		1
A_A3Q9	2.74247	0	66-85	T3	N3	M0	757.423	16537.7	644.806	285.032	7950.95	870.041	40.8599	1.154	0	0.6746	0.307	-0.735837	-0.159143	-0.140955	0.742222	0.212688	0.5724	-0.0551609	0.436215	2.57182		1
A_A15G	1.51781	0	66-85	T2	N0	M0	1024.28	8000.15	238.8	109.748	8624.06	760.079	55.8933	1.154	0	0	0.1414	-0.995087	-0.0769854	-0.0522017	0.285783	0.230694	0.500056	-0.0754559	-0.183198	1.1122		1
A_A27I	1.20274	0	46-65	T1	N2	M0	788.899	9264.56	413.874	173.061	7858.35	523.519	113.893	0.1224	0	1.041	0	-0.766416	-0.0891528	-0.0904729	0.450651	0.210211	0.344423	-0.153755	-0.0945113	1.06889		1
A_A0H0	1.26301	0	66-85	T1	N0	M0	878.392	11357.3	179.128	110.995	10750.1	464.822	50.4701	1.154	0	0	0	-0.853358	-0.109291	-0.0391573	0.28903	0.287564	0.305806	-0.0681347	-0.18754	0.96646		1
A_A12D	6.89041	0	26-45	T1	N1	M0	932.217	7669.98	824.141	231.132	8620.97	577.935	69.1721	0	0	0.4526	0	-0.905648	-0.0738082	-0.180157	0.601869	0.230611	0.380224	-0.0933823	-0.0402928	0.412307		1
A_A15H	1.07671	0	26-45	T1	N1	M0	442.794	7445.46	169.911	46.7403	6953.83	1054.36	213.414	0	0	0.4526	0	-0.430175	-0.0716476	-0.0371425	0.121712	0.186015	0.693663	-0.28811	0.174316	0.626916		1
A_A142	1.16438	0	66-85	T3	N0	M0	875.632	15637.5	509.318	181.57	5650.04	716.092	54.9559	1.154	0	0	0.307	-0.850676	-0.15048	-0.111337	0.472808	0.151138	0.471117	-0.0741904	-0.0916197	1.36938		1
A_A12A	8.52603	0	46-65	T2	N0	M0	956.943	13104.2	521.243	120.997	8485.47	792.718	51.8241	0.1224	0	0	0.1414	-0.92967	-0.126102	-0.113944	0.315076	0.226986	0.521529	-0.0699625	-0.176087	0.087713		1
A_A1X6	1.48219	0	66-85	T3	N2	MX	1203.2	13454.5	615.328	395.29	8124.61	665.205	80.2932	1.154	0.02095	1.041	0.307	-1.16891	-0.129472	-0.134511	1.02934	0.217333	0.437638	-0.108396	0.143019	2.66597		1
A_A1AW	7.21096	0	46-65	T2	N0	M0	711.009	4764.39	2583.58	286.461	10080.5	452.204	93.0041	0.1224	0	0	0.1414	-0.690746	-0.0458477	-0.564771	0.745944	0.269654	0.297505	-0.125556	-0.113818	0.149982		1
A_A15T	4.28219	0	46-65	T2	N0	M0	842.076	10348.3	107.086	71.0888	9499.2	706.867	28.0577	0.1224	0	0	0.1414	-0.818077	-0.0995816	-0.023409	0.185115	0.254104	0.465048	-0.0378779	-0.0746792	0.189121		1
A_A1AO	7.1726	0	46-65	T1	N1	M0	1186.17	13888.4	1177.25	573.983	7906.56	629.334	154.868	0.1224	0	0.4526	0	-1.15237	-0.133648	-0.257347	1.49465	0.2115	0.414039	-0.209072	0.367759	0.942759		1
A_A1G1	1.6	0	66-85	T2	N1	M0	615.337	9638.48	1091.36	429.36	12813.6	625.34	140.989	1.154	0	0.4526	0.1414	-0.597799	-0.0927511	-0.238572	1.11805	0.342764	0.411411	-0.190335	0.75277	2.50077		1
A_A255	5.92055	0	46-65	T1	N0	M0	692.348	11832.2	416.068	223.746	12997.6	607.621	125.403	0.1224	0	0	0	-0.672616	-0.113862	-0.0909525	0.582634	0.347685	0.399754	-0.169294	0.283349	0.405749		1
A_A0SB	0.709589	0	66-85	T1	N0	M0	793.024	7142.58	124.211	42.5127	8362.58	652.494	14.1901	1.154	0	0	0	-0.770423	-0.068733	-0.0271525	0.110703	0.223699	0.429276	-0.0191566	-0.121788	1.03221		1
A_A1R5	0.252055	0	46-65	T1	N0	M0	479.569	14809	592.38	82.5662	7332.53	640.35	86.1223	0.1224	0	0	0	-0.465901	-0.142507	-0.129494	0.215003	0.196145	0.421286	-0.116265	-0.0217331	0.100667		1
A_A1J1	1.57534	0	26-45	T2	N1	M0	488.441	10886.8	413.465	117.992	8439.79	745.401	80.8558	0	0	0.4526	0.1414	-0.47452	-0.104763	-0.0903835	0.307251	0.225764	0.4904	-0.109155	0.244592	0.838592		1
A_A0SH	3.93699	0	26-45	T2	N0	M0	737.909	11018.1	309.981	95.4732	8196.24	469.778	46.1422	0	0	0	0.1414	-0.716878	-0.106027	-0.0677618	0.248612	0.219249	0.309067	-0.062292	-0.17603	-0.0346305		1
A_A0EY	5.27397	0	46-65	T2	N1	M0	675.558	12544.5	510.298	147.998	6790.26	1002.5	273.355	0.1224	0	0.4526	0.1414	-0.656305	-0.120715	-0.111551	0.385386	0.181639	0.659542	-0.369029	-0.031033	0.685367		1
A_A04T	6.15342	0	46-65	T2	N0	M0	872.973	8110.72	364.186	189.98	5303.66	541.202	143.637	0.1224	0	0	0.1414	-0.848093	-0.0780495	-0.079611	0.494707	0.141873	0.356057	-0.19391	-0.207027	0.0567729		1
A_A0G0	0.0438356	0	46-65	T2	N0	M0	566.254	12322.2	591.205	132.087	8349.05	1260.07	95.1312	0.1224	0	0	0.1414	-0.550116	-0.118576	-0.129237	0.343954	0.223337	0.828999	-0.128427	0.469933	0.733733		1
A_A1P0	3.4274	0	46-65	T2	N1	MX	964.478	17341	301.297	109.996	8531.34	651.766	8.06335	0.1224	0.02095	0.4526	0.1414	-0.936991	-0.166872	-0.0658635	0.286429	0.228213	0.428797	-0.0108855	-0.237173	0.500177		1
A_A1JG	4.41644	0	46-65	T2	N0	M0	1039.22	14732.6	711.003	206.695	11718.3	1072.08	120.764	0.1224	0	0	0.1414	-1.00961	-0.141771	-0.155425	0.538233	0.313464	0.705319	-0.163032	0.0871801	0.35098		1
A_A12E	5.86849	0	46-65	T3	N0	M0	878.882	15871	546.058	177.334	9465.59	421.047	13.9909	0.1224	0	0	0.307	-0.853834	-0.152727	-0.119368	0.461778	0.253205	0.277007	-0.0188878	-0.152827	0.276573		1
A_A0XN	0.0273973	0	66-85	T2	N2	M0	665.572	13495.9	743.395	278.666	8598.2	356.754	121.677	1.154	0	1.041	0.1414	-0.646603	-0.129871	-0.162506	0.725645	0.230002	0.234708	-0.164263	0.0871125	2.42351		1
A_A1XW	3.5863	0	46-65	T2	N0	M0	624.119	9255.12	1236.3	446.927	9556.76	817.723	79.7832	0.1224	0	0	0.1414	-0.606332	-0.089062	-0.270256	1.1638	0.255643	0.53798	-0.107707	0.884065	1.14787		1
A_A03Y	0.0273973	0	66-85	T2	N0	M0	546.215	20619.6	316.283	140.57	7784.56	430.747	157.639	1.154	0	0	0.1414	-0.530648	-0.198422	-0.0691395	0.366045	0.208237	0.283388	-0.212813	-0.153352	1.14205		1
A_A0E7	3.73425	0	66-85	T2	N1	M0	1084.59	11928.9	135.894	80.1041	11101.3	745.077	43.1558	1.154	0	0.4526	0.1414	-1.05368	-0.114792	-0.0297064	0.208591	0.296961	0.490186	-0.0582604	-0.260701	1.4873		1
A_A0XU	0.0273973	0	46-65	T2	N0	M0	794.141	5101.02	621.539	125.275	10248.6	524.442	180.084	0.1224	0	0	0.1414	-0.771508	-0.0490872	-0.135868	0.326217	0.274151	0.34503	-0.243114	-0.254179	0.00962141		1
A_A8OR	0.109589	0	66-85	T1	N0	MX	873.597	18368.4	264.836	100.409	6418.7	647.866	41.9269	1.154	0.02095	0	0	-0.8487	-0.176759	-0.0578932	0.261465	0.1717	0.426231	-0.0566013	-0.280557	0.894393		1
A_A0DI	2.49863	0	46-65	T2	N1	M0	966.319	16042.4	473.138	228.732	7091.15	457.513	33.514	0.1224	0	0.4526	0.1414	-0.938779	-0.154376	-0.103428	0.595619	0.189688	0.300998	-0.045244	-0.155522	0.560878		1
A_A0J7	1.69315	0	66-85	T2	N1	M0	801.107	11450.8	233.276	114.002	9158.29	505.577	165.709	1.154	0	0.4526	0.1414	-0.778276	-0.110191	-0.0509941	0.296862	0.244984	0.332619	-0.223707	-0.288702	1.4593		1
A_A1IW	1.01644	0	66-85	T2	N1	MX	692.453	16263.1	451.512	137.098	10135.2	502.291	119.671	1.154	0.02095	0.4526	0.1414	-0.672718	-0.1565	-0.0987004	0.357004	0.271116	0.330457	-0.161557	-0.130897	1.63805		1
A_A3J0	0.857534	0	46-65	T2	N0	M0	835.547	13410.1	388.557	116.604	10843.6	968.351	95.4543	0.1224	0	0	0.1414	-0.811734	-0.129045	-0.0849385	0.303637	0.290066	0.637078	-0.128863	0.0762013	0.340001		1
A_A8OS	0.191781	0	66-85	T2	N0	MX	932.381	15016.5	483.864	126.328	7471.86	752.533	68.5302	1.154	0.02095	0	0.1414	-0.905808	-0.144504	-0.105773	0.328958	0.199872	0.495092	-0.0925158	-0.224679	1.09167		1
A_A10E	2.36986	0	46-65	T1	N1	M0	862.324	9141.29	296.802	103.209	9446.26	415.401	53.9868	0.1224	0	0.4526	0	-0.837748	-0.0879666	-0.064881	0.268757	0.252687	0.273293	-0.0728822	-0.26874	0.30626		1
A_A0DK	1.1589	0	46-65	T2	N0	M0	729.861	22656.1	577.753	238.968	7303.29	384.782	120.188	0.1224	0	0	0.1414	-0.70906	-0.21802	-0.126297	0.622273	0.195363	0.253148	-0.162254	-0.144847	0.118953		1
A_A0FN	0.59726	0	46-65	T1	N0	M0	848.521	14514	1176.05	266.964	8713.72	532.042	99.9713	0.1224	0	0	0	-0.824339	-0.139668	-0.257084	0.695174	0.233092	0.35003	-0.134961	-0.0777562	0.0446438		1
A_A1JD	1.51233	0	26-45	T2	N1	M0	597.18	11732.7	446.952	240.853	11650.3	561.865	101.571	0	0	0.4526	0.1414	-0.58016	-0.112904	-0.0977038	0.627181	0.311645	0.369651	-0.137121	0.380589	0.974589		1
A_A0CH	2.95616	0	66-85	T2	N0	M0	1063.3	11849.5	431.783	78.8358	9908.24	942.295	64.4079	1.154	0	0	0.1414	-1.033	-0.114028	-0.0943878	0.205289	0.265045	0.619936	-0.0869507	-0.238094	1.05731		1
A_A1PF	1.20274	0	46-65	T1	N0	M0	750.201	16478	324.518	164.563	7808.28	607.705	49.6206	0.1224	0	0	0	-0.72882	-0.158568	-0.0709396	0.428521	0.208872	0.399809	-0.0669877	0.0118859	0.134286		1
A_A1N3	2.90137	0	66-85	T1	N2	M0	1058.59	11753.1	152.066	93.3975	6784.07	1153.63	78.9041	1.154	0	1.041	0	-1.02842	-0.113101	-0.0332416	0.243207	0.181474	0.758975	-0.106521	-0.0976279	2.09737		1
A_A04Y	3.01096	0	46-65	T2	N1	M0	917.976	26407.9	584.357	189.426	6034.79	670.279	36.7337	0.1224	0	0.4526	0.1414	-0.891813	-0.254124	-0.12774	0.493266	0.161431	0.440976	-0.0495905	-0.227595	0.488805		1
A_A1JA	1.37534	0	46-65	T4	NX	M0	406.772	5401.88	312.89	231.125	11950.6	1263.13	109.093	0.1224	0	1.681	0.6622	-0.395179	-0.0519823	-0.0683977	0.601848	0.319678	0.831014	-0.147275	1.08971	3.55531		1
A_A1JC	1.31507	0	46-65	T2	N2	M0	641.62	15124.3	450.214	99.7563	12280.2	702.279	68.7603	0.1224	0	1.041	0.1414	-0.623333	-0.145541	-0.0984168	0.259766	0.328495	0.462029	-0.0928264	0.0901721	1.39497		1
A_A0BA	3.10137	0	46-65	T3	N3	M0	665.282	9942.57	256.242	127.637	13428.6	529.906	12.5602	0.1224	0	0.6746	0.307	-0.646321	-0.0956774	-0.0560144	0.332366	0.359215	0.348625	-0.0169562	0.225236	1.32924		1
A_A27T	1.09041	0	46-65	T2	N3	M0	609.013	15159.8	322.346	237.014	10540.2	792.899	111.504	0.1224	0	0.6746	0.1414	-0.591656	-0.145883	-0.0704648	0.617184	0.28195	0.521649	-0.15053	0.462249	1.40065		1
A_A1P1	3.31507	0	66-85	T2	N3	MX	695.105	10201.3	560.79	344.546	8416.58	355.919	55.5014	1.154	0.02095	0.6746	0.1414	-0.675295	-0.098167	-0.122589	0.897198	0.225143	0.234159	-0.0749269	0.385523	2.37647		1
A_A24S	8.15342	0	46-65	T1	N0	M0	509.399	6131.32	1095.93	664.569	13158	783.843	317.896	0.1224	0	0	0	-0.494881	-0.0590017	-0.239571	1.73054	0.351977	0.515691	-0.429159	1.37559	1.49799		1
A_A0T7	1.72877	0	46-65	T2	N0	M0	629.1	7756.36	371.901	109.02	12396.5	506.216	113.098	0.1224	0	0	0.1414	-0.611171	-0.0746395	-0.0812976	0.283888	0.331605	0.333039	-0.152683	0.028742	0.292542		1
A_A0EP	9.87123	0	46-65	T1	N0	M0	976.407	22380.9	1773.32	483.49	6657.01	338.06	228.942	0.1224	0	0	0	-0.948579	-0.215371	-0.387648	1.25901	0.178075	0.222409	-0.309072	-0.201179	-0.0787795		1
A_A1B1	7.26849	0	26-45	T2	N1	M0	638.807	4596.25	725.71	291.35	11203.4	543.118	41.005	0	0	0.4526	0.1414	-0.620601	-0.0442297	-0.15864	0.758676	0.29969	0.357317	-0.0553567	0.536856	1.13086		1
A_A1JE	1.57534	0	46-65	T1	N1	M0	785.244	8085.41	759.591	216.211	15106.6	487.867	49.6454	0.1224	0	0.4526	0	-0.762865	-0.0778059	-0.166047	0.563014	0.4041	0.320968	-0.0670212	0.214343	0.789343		1
A_A1IH	2.81096	0	66-85	T1	N0	M0	642.29	8455.47	1089.41	283.521	9436.97	231.19	126.731	1.154	0	0	0	-0.623985	-0.0813669	-0.238146	0.738289	0.252439	0.1521	-0.171088	0.0282431	1.18224		1
A_A243	1.67671	0	46-65	T2	N0	M0	741.675	4873.91	2698.09	396.923	10139.9	527.196	309.379	0.1224	0	0	0.1414	-0.720537	-0.0469017	-0.589803	1.03359	0.271244	0.346842	-0.417662	-0.123231	0.140569		1
A_A2QI	1.61096	0	66-85	T3	N1	MX	1102.5	13035.3	476.014	153.947	6822	756.534	48.6283	1.154	0.02095	0.4526	0.307	-1.07108	-0.125438	-0.104057	0.400879	0.182488	0.497724	-0.0656482	-0.285128	1.64942		1
A_A23G	6.1589	0	66-85	T1	N1	MX	781.307	16151.4	569.184	140.881	6025.09	518.19	69.6433	1.154	0.02095	0.4526	0	-0.75904	-0.155425	-0.124424	0.366854	0.161171	0.340917	-0.0940185	-0.263964	1.36359		1
A_A24O	9.88219	0	26-45	T3	N2	M0	850.872	8202.4	482.265	154.533	11029.5	601.296	110.115	0	0	1.041	0.307	-0.826623	-0.0789317	-0.105423	0.402404	0.29504	0.395593	-0.148655	-0.0665953	1.2814		1
A_A1KC	3.63288	0	66-85	T2	N1	M0	786.974	12624.6	227.521	121.711	9641.39	678.78	151.978	1.154	0	0.4526	0.1414	-0.764545	-0.121487	-0.049736	0.316935	0.257907	0.446569	-0.205171	-0.119527	1.62847		1
A_A0EB	2.0411	0	66-85	T1	N0	M0	1045.73	9887.23	963.38	249.879	9537.43	774.587	153.617	1.154	0	0	0	-1.01593	-0.0951448	-0.210595	0.650685	0.255126	0.509601	-0.207383	-0.113637	1.04036		1
A_A1JP	1.75068	0	66-85	T1	N0	M0	569.636	11812.6	511.576	145.145	8962.21	663.915	233.346	1.154	0	0	0	-0.553401	-0.113672	-0.11183	0.377958	0.239739	0.43679	-0.315018	-0.039435	1.11457		1
A_A2DC	6.94521	0	46-65	T1	N1	M0	871.717	17259	221.085	84.3004	4110.5	773.939	49.7562	0.1224	0	0.4526	0	-0.846873	-0.166083	-0.0483292	0.219518	0.109956	0.509174	-0.0671709	-0.289808	0.285192		1
A_A3KD	3.30411	0	46-65	T3	N1	M0	773.116	8855.6	210.109	128.119	9960.25	543.316	150.347	0.1224	0	0.4526	0.307	-0.751083	-0.0852174	-0.0459299	0.333621	0.266437	0.357447	-0.202969	-0.127694	0.754306		1
A_A1R7	4.01918	0	46-65	T2	N0	M0	1008.33	13138.7	82.8209	56.6162	10055	807.079	18.883	0.1224	0	0	0.1414	-0.979595	-0.126434	-0.0181046	0.147429	0.268972	0.530977	-0.025492	-0.202248	0.0615518		1
A_A10A	3.36712	0	26-45	T3	N0	M0	519.823	6539.71	291.277	138.104	8769.06	420.212	19.1999	0	0	0	0.307	-0.505008	-0.0629316	-0.0636731	0.359622	0.234572	0.276457	-0.0259198	0.213119	0.520119		1
A_A0XO	1.0274	0	46-65	T2	N2	M0	604.631	20709.6	414.817	52.7942	9148.63	530.969	32.7696	0.1224	0	1.041	0.1414	-0.587399	-0.199288	-0.090679	0.137476	0.244726	0.349325	-0.0442389	-0.190079	1.11472		1
A_A24Q	8.69041	0	46-65	T3	N0	M0	392.404	6578.55	394.062	117.866	11822.4	509.509	93.1265	0.1224	0	0	0.307	-0.38122	-0.0633054	-0.086142	0.306923	0.316249	0.335206	-0.125721	0.30199	0.73139		1
A_A250	7.41644	0	46-65	T2	N0	M0	537.086	6483.94	443.269	197.816	12128.3	417.471	77.3456	0.1224	0	0	0.1414	-0.521779	-0.062395	-0.0968987	0.515114	0.324433	0.274654	-0.104417	0.328712	0.592512		1
A_A15S	1.1726	0	26-45	T2	N1	M0	577.418	7651.04	72.1839	118.476	7418.36	536.253	91.0016	0	0	0.4526	0.1414	-0.560962	-0.073626	-0.0157794	0.308512	0.198441	0.352801	-0.122852	0.086535	0.680535		1
A_A0E9	6.81918	0	46-65	T2	N1	M0	758.263	11123.5	275.223	191.982	8396.33	728.482	15.7386	0.1224	0	0.4526	0.1414	-0.736653	-0.107041	-0.0601638	0.499921	0.224602	0.479269	-0.0212471	0.278686	0.995086		1
A_A1XM	1.47397	0	46-65	T1	N0	M0	1111.84	10474.3	522.795	354.536	9440.47	602.192	130.151	0.1224	0	0	0	-1.08015	-0.100794	-0.114283	0.923213	0.252533	0.396182	-0.175704	0.100995	0.223395		1
A_A0YE	1.51781	0	46-65	T2	N1	M0	633.596	3373.57	301.701	70.698	5222.54	305.474	61.2692	0.1224	0	0.4526	0.1414	-0.615539	-0.0324638	-0.0659519	0.184098	0.139703	0.200971	-0.0827134	-0.271896	0.444504		1
A_A6R9	0.438356	0	46-65	T2	N0	M0	658.012	12250.2	656.845	251.451	8061.15	387.014	125.187	0.1224	0	0	0.1414	-0.639259	-0.117884	-0.143586	0.654778	0.215636	0.254617	-0.169002	0.0552999	0.3191		1
A_A15A	1.94521	0	26-45	T2	N3	M0	558.373	10639.4	581.387	234.889	9316.53	679.133	269.423	0	0	0.6746	0.1414	-0.542459	-0.102383	-0.127091	0.61165	0.249217	0.446802	-0.363721	0.172014	0.988014		1
A_A0U0	5.44658	0	66-85	T2	N1	M0	800.467	15246	657.719	229.473	5721.78	575.369	260.196	1.154	0	0.4526	0.1414	-0.777654	-0.146712	-0.143777	0.597548	0.153058	0.378535	-0.351264	-0.290266	1.45773		1
A_A2FK	7.26027	0	26-45	T2	N3	M0	805.003	6811.39	232.63	147.943	9604.91	753.985	92.8502	0	0	0.6746	0.1414	-0.782061	-0.065546	-0.050853	0.385244	0.256931	0.496047	-0.125348	0.114415	0.930415		1
A_A1Y2	1.1863	0	66-85	T2	N0	MX	651.526	9098.05	1067.56	468.646	5616.98	359.024	119.081	1.154	0.02095	0	0.1414	-0.632958	-0.0875505	-0.233369	1.22035	0.150254	0.236202	-0.160759	0.492172	1.80852		1
A_A13Y	4.73425	0	46-65	T1	N0	M0	464.74	8274.86	85.6699	60.9314	10096	380.803	194.402	0.1224	0	0	0	-0.451494	-0.079629	-0.0187274	0.158665	0.270068	0.250531	-0.262443	-0.13303	-0.0106304		1
A_A1IL	0.323288	0	66-85	T1	N1	M0	946.096	10640.8	165.064	70.0929	10556.5	1200.02	45.1693	1.154	0	0.4526	0	-0.919132	-0.102397	-0.0360829	0.182522	0.282386	0.789494	-0.0609786	0.135812	1.74241		1
A_A1PG	2.87945	0	46-65	T2	N1	MX	576.448	9699.19	131.559	122.528	10566.5	531.599	58.3821	0.1224	0.02095	0.4526	0.1414	-0.560019	-0.0933353	-0.0287587	0.319062	0.282655	0.349739	-0.0788159	0.190527	0.927877		1
A_A0EV	2.65205	0	66-85	T1	N0	M0	937.824	17515.8	1097.05	257.277	9339.42	661.137	91.2515	1.154	0	0	0	-0.911096	-0.168554	-0.239815	0.66995	0.24983	0.434962	-0.123189	-0.087913	1.06609		1
A_A0ES	6	0	46-65	T2	N0	M0	1031.84	9810.08	520.662	172.921	8609.12	550.12	26.5868	0.1224	0	0	0.1414	-1.00243	-0.0944024	-0.113817	0.450286	0.230294	0.361924	-0.0358922	-0.20404	0.0597598		1
A_A145	1.12329	0	66-85	T1	N1	M0	866.584	12959	206.69	98.0052	8696.92	721.024	45.6002	1.154	0	0.4526	0	-0.841886	-0.124705	-0.0451825	0.255206	0.232643	0.474362	-0.0615602	-0.111123	1.49548		1
A_A23E	1.91233	0	46-65	T2	N1	MX	928.655	10985.5	464.741	223.694	11838.5	483.894	63.4968	0.1224	0.02095	0.4526	0.1414	-0.902189	-0.105714	-0.101592	0.582498	0.316681	0.318354	-0.0857207	0.0223177	0.759668		1
A_A3HN	1.3589	0	86-100	T2	N1	MX	986.942	12450.5	477.59	254.01	8090.47	547.962	138.552	3.524	0.02095	0.4526	0.1414	-0.958815	-0.119811	-0.104401	0.661442	0.21642	0.360504	-0.187045	-0.131706	4.00724		1
A_A0DH	3.16712	0	46-65	T2	N1	M0	642.769	20826.8	361.781	137.195	7980.69	1007.79	59.7715	0.1224	0	0.4526	0.1414	-0.62445	-0.200416	-0.0790853	0.357255	0.213483	0.663023	-0.0806915	0.249118	0.965518		1
A_A0XV	0.443836	0	66-85	T2	N2	M0	1004.39	9571.7	642.275	112.749	9149.7	667.834	20.2243	1.154	0	1.041	0.1414	-0.975768	-0.0921084	-0.140401	0.293597	0.244754	0.439368	-0.0273028	-0.25786	2.07854		1
A_A2LO	3.28219	0	46-65	T2	N1	M0	810.188	10735.8	766.004	177.881	8092.42	485.617	136.355	0.1224	0	0.4526	0.1414	-0.787097	-0.103311	-0.167448	0.463202	0.216472	0.319487	-0.184079	-0.242774	0.473626		1
A_A0CX	4.73425	0	46-65	T2	N0	M0	792.171	16278.1	430.48	165.196	8955.91	493.161	19.3598	0.1224	0	0	0.1414	-0.769594	-0.156644	-0.0941029	0.430171	0.239571	0.324451	-0.0261357	-0.0522848	0.211515		1
A_A1P5	1.92603	0	66-85	T2	N1	M0	892.868	12573.2	697.982	162.055	8651.13	546.528	46.6218	1.154	0	0.4526	0.1414	-0.867421	-0.120992	-0.152579	0.421991	0.231418	0.359561	-0.0629394	-0.190962	1.55704		1
A_A0JJ	5.16986	0	46-65	T2	N1	M0	990.318	12345.9	1677.14	351.199	9018.91	630.379	28.2023	0.1224	0	0.4526	0.1414	-0.962094	-0.118805	-0.366624	0.914522	0.241256	0.414726	-0.0380731	0.0849082	0.801308		1
A_A04W	8.49863	0	46-65	T2	N1	M0	792.617	16377.4	317.51	106.456	4756.95	589.614	13.0843	0.1224	0	0.4526	0.1414	-0.770027	-0.157599	-0.0694077	0.277212	0.127249	0.387907	-0.0176639	-0.222331	0.494069		1
A_A159	2.08767	0	46-65	T2	N0	M0	1183.95	6410.38	829.499	297.394	6409.47	897.637	74.5497	0.1224	0	0	0.1414	-1.1502	-0.0616871	-0.181328	0.774414	0.171453	0.590556	-0.100642	0.0425623	0.306362		1
A_A2DH	6.00822	0	46-65	T1	N0	M0	954.529	8700.67	474.08	128.454	7599.55	800.489	129.096	0.1224	0	0	0	-0.927325	-0.0837265	-0.103634	0.334495	0.203288	0.526642	-0.17428	-0.22454	-0.10214		1
A_A26H	1.98356	0	66-85	T1	N1	M0	621.703	11893.1	477.322	249.168	10281.5	898.917	57.7771	1.154	0	0.4526	0	-0.603984	-0.114447	-0.104343	0.648833	0.27503	0.591398	-0.0779991	0.614488	2.22109		1
A_A4RW	0.608219	0	46-65	T2	N3	M0	686.625	14538.6	295.202	106.738	6647.8	401.798	19.1428	0.1224	0	0.6746	0.1414	-0.667056	-0.139905	-0.0645311	0.277947	0.177829	0.264343	-0.0258428	-0.177216	0.761184		1
A_A1AL	8.13973	0	46-65	T3	N1	M0	1044.6	6129.73	264.532	111.279	12103.7	913.631	47.0461	0.1224	0	0.4526	0.307	-1.01483	-0.0589864	-0.0578266	0.28977	0.323775	0.601078	-0.0635122	0.0194653	0.901465		1
A_A1H3	2.70959	0	46-65	T2	N3	MX	786.527	11020.1	280.09	137.048	12445.7	840.534	174.548	0.1224	0.02095	0.6746	0.1414	-0.764111	-0.106046	-0.0612277	0.356872	0.332923	0.552988	-0.235639	0.0757588	1.03511		1
A_A0CD	3.19178	0	66-85	T1	N0	M0	705.415	11533.8	257.854	93.9558	12696.6	909.574	32.0727	1.154	0	0	0	-0.685311	-0.11099	-0.0563669	0.244661	0.339633	0.598409	-0.0432981	0.286736	1.44074		1
A_A2LJ	7.21096	0	26-45	T3	N1	MX	1243.69	42344.9	845.029	468.952	3471.06	3854.44	897.976	0	0.02095	0.4526	0.307	-1.20825	-0.407485	-0.184723	1.22115	0.0928508	2.53583	-1.21227	0.837114	1.61766		1
A_A27W	1.02192	0	46-65	T4	N0	M0	682.737	13132.8	301.898	165.099	10456	590.539	22.9707	0.1224	0	0	0.6622	-0.663279	-0.126377	-0.0659949	0.429917	0.279699	0.388515	-0.0310105	0.211469	0.996069		1
A_A0EE	2.58356	0	66-85	T3	N0	M0	594.067	15432.1	499.43	123.677	4645.82	685.912	100.25	1.154	0	0	0.307	-0.577137	-0.148503	-0.109175	0.322055	0.124276	0.451261	-0.135337	-0.0725594	1.38844		1
A_A1G0	1.68767	0	46-65	T2	N1	M0	903.39	6406.9	389.531	174.628	9787.15	1045.35	36.8884	0.1224	0	0.4526	0.1414	-0.877643	-0.0616536	-0.0851516	0.454731	0.261806	0.687735	-0.0497994	0.330024	1.04642		1
A_A1XK	1.20822	0	46-65	T2	N1	MX	557.499	10477.7	429.542	214.387	6498.52	351.433	125.444	0.1224	0.02095	0.4526	0.1414	-0.54161	-0.100827	-0.0938978	0.558264	0.173835	0.231207	-0.169349	0.057623	0.794973		1
A_A24P	0.230137	0	46-65	T1	N0	M0	636.688	8333.93	805.202	112.771	12736.3	836.134	132.884	0.1224	0	0	0	-0.618543	-0.0801974	-0.176017	0.293655	0.340697	0.550093	-0.179394	0.130294	0.252694		1
A_A0FX	0.0273973	0	46-65	T2	N0	M0	730.051	10605.7	144.291	110.101	5894	531.477	113.446	0.1224	0	0	0.1414	-0.709244	-0.102059	-0.031542	0.286702	0.157664	0.349659	-0.153152	-0.201971	0.0618285		1
A_A0JI	4.1863	0	46-65	T1	N1	M0	573.516	13525.7	210.091	61.9879	8938.68	818.235	51.4844	0.1224	0	0.4526	0	-0.557171	-0.130158	-0.0459259	0.161416	0.23911	0.538317	-0.0695039	0.136085	0.711085		1
A_A0BZ	6.17808	0	46-65	T3	N1	M0	955.993	23055.4	1172.31	268.744	8982.25	582.394	74.8891	0.1224	0	0.4526	0.307	-0.928748	-0.221862	-0.256267	0.69981	0.240275	0.383157	-0.1011	-0.184735	0.697265		1
A_A0H3	5.28219	0	46-65	T1	N0	M0	945.222	7565.17	296.546	116.756	10369	820.061	232.775	0.1224	0	0	0	-0.918283	-0.0727997	-0.0648248	0.304032	0.277371	0.539518	-0.314247	-0.249234	-0.126834		1
A_A0EO	6.69041	0	46-65	T1	N0	M0	766.356	11274.4	451.851	128.389	8728.51	798.206	123.413	0.1224	0	0	0	-0.744515	-0.108494	-0.0987747	0.334325	0.233488	0.52514	-0.166607	-0.0254385	0.0969615		1
A_A1AZ	6.38082	0	46-65	T2	N1	M0	915.514	3073.96	958.486	244.463	8838	483.932	68.5748	0.1224	0	0.4526	0.1414	-0.889422	-0.0295807	-0.209525	0.636581	0.236417	0.318379	-0.092576	-0.0297269	0.686673		1
A_A6IX	1.02192	0	46-65	T2	N3	MX	713.863	11764.8	394.494	139.008	6763.95	558.882	66.6731	0.1224	0.02095	0.6746	0.1414	-0.693518	-0.113213	-0.0862364	0.361978	0.180936	0.367688	-0.0900086	-0.072374	0.886976		1
A_A0FY	0.0273973	0	46-65	T1	N0	M0	1000.87	14854.5	222.825	118.045	8711.2	780.208	113.623	0.1224	0	0	0	-0.972348	-0.142945	-0.0487096	0.307388	0.233024	0.513299	-0.153391	-0.263682	-0.141282		1
A_A228	3.52055	0	46-65	T2	N1	M0	659.349	17105.8	824.265	270.362	7846.7	830.969	12.5403	0.1224	0	0.4526	0.1414	-0.640557	-0.164609	-0.180184	0.704023	0.209899	0.546694	-0.0169293	0.458336	1.17474		1
A_A24R	9.39726	0	26-45	T1	N2	M0	898.053	13085	715.586	183.229	9755.16	426.743	89.6727	0	0	1.041	0	-0.872458	-0.125917	-0.156427	0.477127	0.26095	0.280754	-0.121058	-0.257029	0.783971		1
A_A0YH	1.80548	0	46-65	T2	N2	M0	751.311	13449.1	853.898	416.384	10736.6	603.462	164.946	0.1224	0	1.041	0.1414	-0.729898	-0.129421	-0.186662	1.08426	0.287204	0.397018	-0.222677	0.499826	1.80463		1
A_A1JL	1.67397	0	66-85	T2	N0	M0	908.339	4691.75	451.387	199.822	6403.51	784.278	301.589	1.154	0	0	0.1414	-0.882452	-0.0451488	-0.0986731	0.520336	0.171294	0.515977	-0.407145	-0.225812	1.06959		1
A_A0AS	0.0273973	0	66-85	T2	N2	M0	468.35	12064.8	275.827	134.189	8906.08	756.441	91.9746	1.154	0	1.041	0.1414	-0.455002	-0.1161	-0.0602957	0.349429	0.238238	0.497663	-0.124166	0.329766	2.66617		1
A_A1XV	1.26301	0	66-85	T2	N0	M0	843.131	6061.98	171.536	44.7239	9556.83	859.746	51.6859	1.154	0	0	0.1414	-0.819102	-0.0583344	-0.0374978	0.116461	0.255645	0.565627	-0.069776	-0.0469775	1.24842		1
A_A4E0	6.00274	0	66-85	T3	N3	M0	564.594	22643	1450.13	386.308	4986.68	371.179	375.644	1.154	0	0.6746	0.307	-0.548503	-0.217894	-0.316998	1.00595	0.133394	0.244198	-0.507119	-0.206975	1.92862		1
A_A0DO	4.50411	0	66-85	T1	N0	M0	856.995	11671.7	158.44	88.1212	8934.76	666.66	32.7963	1.154	0	0	0	-0.83257	-0.112317	-0.034635	0.229468	0.239005	0.438596	-0.044275	-0.116729	1.03727		1
A_A247	3.24932	0	46-65	T1	N0	M0	487.846	12419.2	259.643	104.28	6582.29	194.334	55.469	0.1224	0	0	0	-0.473942	-0.11951	-0.0567579	0.271544	0.176076	0.127852	-0.0748831	-0.149621	-0.0272211		1
A_A0JD	6	0	46-65	T3	N1	M0	683.205	20813.2	357.729	142.207	10666.5	404.38	43.3603	0.1224	0	0.4526	0.307	-0.663733	-0.200285	-0.0781995	0.370306	0.28533	0.266041	-0.0585364	-0.0790771	0.802923		1
A_A0T0	1.46027	0	46-65	T2	N1	M0	444.904	15570.5	219.407	138.145	7091.98	510.925	177.756	0.1224	0	0.4526	0.1414	-0.432224	-0.149835	-0.0479625	0.359729	0.18971	0.336138	-0.239971	0.0155851	0.731985		1
A_A5QP	3.24658	0	46-65	T2	N1	M0	685.073	10150.8	294.038	105.087	5464.4	496.122	80.8371	0.1224	0	0.4526	0.1414	-0.665548	-0.0976809	-0.0642767	0.273647	0.146173	0.326399	-0.10913	-0.190418	0.525982		1
A_A15C	1.90137	0	46-65	T1	N0	M0	802.214	9720.02	420.49	74.5535	8718.99	725.672	83.5004	0.1224	0	0	0	-0.779351	-0.0935357	-0.0919192	0.194137	0.233233	0.477419	-0.112726	-0.172742	-0.0503416		1
A_A8G0	1.8137	0	46-65	T2	N1	M0	960.943	12778.4	402.127	162.439	6441.47	557.72	43.2073	0.1224	0	0.4526	0.1414	-0.933556	-0.122967	-0.0879049	0.422992	0.172309	0.366924	-0.0583299	-0.240533	0.475867		1
A_A0YG	1.82466	0	46-65	T2	N3	M0	626.169	8722.83	254.919	129.882	9345.13	907.282	18.4067	0.1224	0	0.6746	0.1414	-0.608323	-0.0839398	-0.0557254	0.338214	0.249982	0.596901	-0.024849	0.41226	1.35066		1
A_A0H5	4.43836	0	26-45	T1	N0	M0	1117.84	11475.4	1987.17	384.171	8357.56	607.93	117.822	0	0	0	0	-1.08598	-0.110428	-0.434396	1.00038	0.223565	0.399957	-0.15906	-0.165962	-0.165962		1
A_A04C	0.147945	0	46-65	T2	N1	M0	640.429	24069.8	1185.34	122.658	8445.21	589.154	16.0879	0.1224	0	0.4526	0.1414	-0.622177	-0.231624	-0.259116	0.3194	0.225909	0.387605	-0.0217187	-0.201722	0.514678		1
A_A0ET	2.92055	0	46-65	T2	N2	M0	937.602	13180.3	225.579	167.277	12753.2	567.995	90.9855	0.1224	0	1.041	0.1414	-0.91088	-0.126834	-0.0493115	0.435589	0.341148	0.373684	-0.12283	-0.059435	1.24536		1
A_A1FZ	1.87123	0	46-65	T2	N0	M0	1142.91	11926.5	592.47	394.528	9578.8	765.986	27.6688	0.1224	0	0	0.1414	-1.11033	-0.114769	-0.129514	1.02735	0.256233	0.503942	-0.0373529	0.395557	0.659357		1
A_A0B8	4.29863	0	46-65	T1	N0	M0	705.562	14732.5	188.495	97.5209	7919.13	522.349	42.9747	0.1224	0	0	0	-0.685454	-0.141771	-0.0412049	0.253944	0.211837	0.343653	-0.0580159	-0.117011	0.0053886		1
A_A0JG	2.1863	0	46-65	T2	N2	M0	850.394	11116	391.129	144.308	9781.81	529.743	27.0015	0.1224	0	1.041	0.1414	-0.826157	-0.10697	-0.0855008	0.375778	0.261663	0.348518	-0.0364521	-0.0691199	1.23568		1
A_A0B7	7.01096	0	26-45	T2	N1	M0	1092.91	13238.4	734.203	172.927	7936.91	827.092	16.7948	0	0	0.4526	0.1414	-1.06176	-0.127393	-0.160497	0.450303	0.212312	0.544144	-0.022673	-0.165562	0.428438		1
A_A153	1.93699	0	46-65	T2	N1	M0	789.389	14672.1	612.637	152.827	6239.75	678.486	84.0014	0.1224	0	0.4526	0.1414	-0.766892	-0.141189	-0.133922	0.397962	0.166913	0.446376	-0.113402	-0.144154	0.572246		1
A_A66J	5.46849	0	66-85	T1	N0	MX	475.2	34214.6	324.174	133.628	5240.69	397.354	40.7149	1.154	0.02095	0	0	-0.461657	-0.329247	-0.0708644	0.347967	0.140188	0.261419	-0.0549651	-0.167159	1.00779		1
A_A2LL	5.51233	0	66-85	T3	N0	M0	827.738	14128.3	345.242	333.662	7912.5	312.957	90.5526	1.154	0	0	0.307	-0.804148	-0.135956	-0.0754698	0.868855	0.211659	0.205894	-0.122246	0.148588	1.60959		1
A_A0TW	8.24384	0	46-65	T3	N1	M0	637.007	27225.8	630.371	194.296	7482.65	660.17	11.0729	0.1224	0	0.4526	0.307	-0.618852	-0.261994	-0.137799	0.505946	0.200161	0.434326	-0.0149483	0.106839	0.988839		1
A_A0DS	0.213699	0	66-85	T2	N2	M0	575.856	16297.6	561.849	241.458	5845.67	483.048	95.3911	1.154	0	1.041	0.1414	-0.559444	-0.156832	-0.12282	0.628757	0.156372	0.317797	-0.128778	0.135052	2.47145		1
A_A14T	6.33151	0	46-65	T2	N0	M0	1054.2	34395.4	402.343	245.758	5248.89	1099.18	7.27502	0.1224	0	0	0.1414	-1.02416	-0.330987	-0.0879522	0.639954	0.140408	0.723153	-0.00982128	0.0505958	0.314396		1
A_A1XB	1.51233	0	46-65	T2	N1	M0	728.791	8200.37	167.51	80.2383	9239.22	840.761	92.0216	0.1224	0	0.4526	0.1414	-0.70802	-0.0789121	-0.0366177	0.208941	0.247149	0.553137	-0.124229	0.0614471	0.777847		1
A_A0SX	4.20274	0	46-65	T1	N0	M0	881.346	7572	998.131	256.856	8464.23	245.93	136.731	0.1224	0	0	0	-0.856228	-0.0728653	-0.218192	0.668854	0.226418	0.161797	-0.184587	-0.274802	-0.152402		1
A_A1II	2.80822	0	46-65	T1	N0	M0	587.461	10556.4	1257.79	276.015	15626	457.4	151.978	0.1224	0	0	0	-0.570718	-0.101584	-0.274953	0.718743	0.417996	0.300924	-0.20517	0.285237	0.407637		1
A_A5QN	2.77534	0	66-85	T2	N3	M0	819.327	11869.4	312.535	91.9459	6279.64	665.184	45.944	1.154	0	0.6746	0.1414	-0.795977	-0.114219	-0.0683202	0.239427	0.16798	0.437625	-0.0620244	-0.195508	1.77449		1
A_A26F	2.02192	0	46-65	T1	N0	M0	414.147	2028.41	330.686	222.906	7870.59	650.777	508.074	0.1224	0	0	0	-0.402344	-0.0195194	-0.072288	0.580448	0.210538	0.428146	-0.6859	0.0390813	0.161481		1
A_A0BL	6.2411	0	26-45	T1	N0	M0	588.024	6364.95	831.378	261.16	7730.19	457.094	98.3508	0	0	0	0	-0.571265	-0.0612499	-0.181739	0.680062	0.206783	0.300722	-0.132774	0.240539	0.240539		1
A_A27M	1.12329	0	46-65	T1	N0	M0	632.579	5978.13	1493.51	274.432	8159.83	636.537	263.476	0.1224	0	0	0	-0.614551	-0.0575275	-0.326482	0.714621	0.218276	0.418777	-0.355692	-0.00257779	0.119822		1
A_A2LQ	3.37808	0	46-65	T3	N0	M0	808.933	16221.1	418.458	235.784	8826.88	571.832	26.7155	0.1224	0	0	0.307	-0.785878	-0.156095	-0.0914749	0.613982	0.236119	0.376208	-0.036066	0.156795	0.586195		1
A_A0GY	2.52877	0	66-85	T2	N1	M0	533.843	15998.2	268.227	151.099	9820.73	521.222	103.284	1.154	0	0.4526	0.1414	-0.518628	-0.153951	-0.0586344	0.393462	0.262705	0.342912	-0.139433	0.128433	1.87643		1
A_A0T6	1.57534	0	46-65	T3	N0	M0	1017.29	13809.7	497.495	257.039	10342.7	585.652	74.0859	0.1224	0	0	0.307	-0.988299	-0.13289	-0.108752	0.669329	0.276666	0.3853	-0.100016	0.00133784	0.430738		1
A_A1JU	1.22466	0	46-65	T1	N0	M0	972.583	11440.8	599.29	235.463	8500.74	754.28	125.835	0.1224	0	0	0	-0.944865	-0.110094	-0.131005	0.613145	0.227395	0.496241	-0.169877	-0.01906	0.10334		1
A_A049	0.0520548	0	46-65	T2	N0	M0	738.004	16905.7	587.317	193.39	7265.85	422.415	5.98862	0.1224	0	0	0.1414	-0.71697	-0.162684	-0.128387	0.503588	0.194361	0.277907	-0.00808464	-0.0402706	0.223529		1
A_A27H	1.08767	0	66-85	T2	N0	M0	581.156	11246.2	194.871	85.9059	4754.87	525.354	139.969	1.154	0	0	0.1414	-0.564593	-0.108222	-0.0425989	0.223699	0.127193	0.34563	-0.188959	-0.207852	1.08755		1
A_A046	0.0273973	0	66-85	T2	N0	M0	877.578	21360	669.833	206.777	6192.57	713.521	94.1585	1.154	0	0	0.1414	-0.852567	-0.205547	-0.146426	0.538446	0.165651	0.469425	-0.127114	-0.158131	1.13727		1
A_A1J8	1.18082	0	66-85	T2	N1	M0	934.397	5401.36	1202.92	221.494	14792.6	482.04	198.802	1.154	0	0.4526	0.1414	-0.907766	-0.0519773	-0.262959	0.57677	0.395702	0.317134	-0.268382	-0.201479	1.54652		1
A_A13G	1.96712	0	66-85	T2	N0	MX	852.19	3347	230.553	261.413	8853.27	1022	221.275	1.154	0.02095	0	0.1414	-0.827902	-0.0322082	-0.0503988	0.680719	0.236825	0.672372	-0.298721	0.380686	1.69704		1
A_A425	1.22466	0	66-85	T3	N3	MX	973.141	24080.2	789.035	297.115	4712.77	677.985	82.7932	1.154	0.02095	0.6746	0.307	-0.945407	-0.231723	-0.172483	0.773687	0.126067	0.446046	-0.111771	-0.115584	2.04097		1
A_A23C	1.60274	0	46-65	T2	N1	MX	585.939	13806	631.003	199.8	9986.77	697.867	365.345	0.1224	0.02095	0.4526	0.1414	-0.569239	-0.132855	-0.137937	0.520278	0.267146	0.459127	-0.493216	-0.0866967	0.650653		1
A_A1XZ	1.27671	0	66-85	T1	N2	MX	493.088	3756.87	605.17	121.908	7991.78	552.579	86.8332	1.154	0.02095	1.041	0	-0.479035	-0.0361524	-0.13229	0.317448	0.21378	0.363542	-0.117225	0.130068	2.34602		1
A_A0DX	5.90685	0	46-65	T1	N0	M0	1314.74	20335.1	783.461	366.813	6699.29	597.065	45.8503	0.1224	0	0	0	-1.27727	-0.195685	-0.171265	0.955181	0.179206	0.392809	-0.061898	-0.17892	-0.0565203		1
A_A1X9	1.99178	0	66-85	T2	N1	M0	635.916	7133.53	306.358	205.01	9645.35	492.506	167.215	1.154	0	0.4526	0.1414	-0.617792	-0.0686459	-0.0669699	0.533846	0.258013	0.32402	-0.22574	0.136731	1.88473		1
A_A201	2.34521	0	46-65	T1	N0	M0	762.192	8860.46	177.654	152.423	10271.6	414.087	61.0845	0.1224	0	0	0	-0.740469	-0.0852642	-0.0388351	0.39691	0.274766	0.272428	-0.0824641	-0.00292828	0.119472		1
A_A1XJ	1.81918	0	66-85	T3	N1	MX	492.015	12838.8	182.407	147.9	12010.6	1005.73	8.8697	1.154	0.02095	0.4526	0.307	-0.477993	-0.123548	-0.0398742	0.385131	0.321283	0.661672	-0.0119741	0.714697	2.64925		1
A_A15P	1.63014	0	46-65	T1	N0	M0	1044.26	7825.64	217.855	103.386	10528.1	559.343	16.4509	0.1224	0	0	0	-1.01449	-0.0753062	-0.0476232	0.269218	0.281627	0.367992	-0.0222087	-0.240795	-0.118395		1
A_A1JF	1.00274	0	66-85	T1	N2	M0	603.233	18092.5	445.554	168.302	15437.6	785.753	123.115	1.154	0	1.041	0	-0.586041	-0.174104	-0.0973981	0.438259	0.412957	0.516947	-0.166206	0.344415	2.53941		1
A_A4S1	2.24658	0	66-85	T2	N0	M0	938.197	13871.3	1200.6	464.515	3079.9	339.018	31.6088	1.154	0	0	0.1414	-0.911458	-0.133484	-0.26245	1.2096	0.0823874	0.22304	-0.0426719	0.16496	1.46036		1
A_A1N4	2.73973	0	26-45	T2	N2	M0	1072.81	10592.2	1098.7	410.36	13258.8	940.482	25.0143	0	0	1.041	0.1414	-1.04224	-0.101929	-0.240176	1.06858	0.354673	0.618743	-0.0337693	0.623881	1.80628		1
A_A1X8	2.14521	0	46-65	T1	N2	M0	734.996	8894.28	568.231	301.815	10154.3	366.156	137.638	0.1224	0	1.041	0	-0.714048	-0.0855896	-0.124215	0.785925	0.271629	0.240894	-0.185811	0.188783	1.35218		1
A_A89A	1.33699	0	66-85	T3	N0	MX	578.732	11517.3	1010.86	321.67	7144.74	501.876	18.0755	1.154	0.02095	0	0.307	-0.562238	-0.110831	-0.220973	0.837628	0.191122	0.330184	-0.0244019	0.44049	1.92244		1
A_A109	3.88219	0	46-65	T2	N0	M0	665.314	12640.8	277.384	104.622	7359.51	711.038	119.586	0.1224	0	0	0.1414	-0.646353	-0.121642	-0.0606362	0.272435	0.196867	0.467792	-0.161442	-0.0529791	0.210821		1
A_A24Z	8.22192	0	46-65	T2	N0	M0	837.465	8830.01	213.023	193.525	12907.9	264.028	29.9573	0.1224	0	0	0.1414	-0.813597	-0.0849712	-0.0465668	0.503939	0.345285	0.173704	-0.0404424	0.0373509	0.301151		1
A_A24T	8.7726	0	46-65	T3	N3	M0	807.827	9114.69	568.887	140.895	10942.2	420.963	20.0887	0.1224	0	0.6746	0.307	-0.784804	-0.0877106	-0.124359	0.366891	0.292704	0.276952	-0.0271197	-0.0874459	1.01655		1
A_A1KO	1.70411	0	46-65	T3	N0	M0	983.848	7187.67	440.657	117.429	11284.8	782.267	31.6003	0.1224	0	0	0.307	-0.955808	-0.069167	-0.0963276	0.305784	0.301868	0.514653	-0.0426604	-0.0416581	0.387742		1
A_A0YI	4.12329	0	46-65	T1	N0	M0	683.834	7929.92	1097.55	321.274	10450.1	512.289	131.579	0.1224	0	0	0	-0.664345	-0.0763096	-0.239925	0.836597	0.279539	0.337035	-0.177631	0.294961	0.417361		1
A_A1NA	3.04658	0	46-65	T2	N0	M0	852.625	14766.2	1596.08	246.316	7422.94	2100.4	202.425	0.1224	0	0	0.1414	-0.828325	-0.142095	-0.348904	0.641407	0.198564	1.38185	-0.273273	0.629225	0.893025		1
A_A04A	0.246575	0	26-45	T2	N2	M0	707.359	9207.09	300.769	103.756	7900.32	497.772	18.8787	0	0	1.041	0.1414	-0.687199	-0.0885999	-0.0657481	0.270181	0.211334	0.327484	-0.0254862	-0.0580347	1.12437		1
A_A0HX	2.27123	0	46-65	T2	N1	M0	685.671	10107.9	255.84	141.902	8814.2	419.484	26.9415	0.1224	0	0.4526	0.1414	-0.666129	-0.0972678	-0.0559267	0.369513	0.23578	0.275979	-0.036371	0.0255776	0.741978		1
A_A27V	1.04384	0	46-65	T2	N0	M0	869.742	10193.1	181.151	99.3946	12833.8	551.124	26.1143	0.1224	0	0	0.1414	-0.844954	-0.0980887	-0.0395995	0.258824	0.343304	0.362585	-0.0352543	-0.0531844	0.210616		1
A_A1PE	0.876712	0	46-65	T1	N1	M0	1194.07	11991.8	1109.46	221.411	10394.9	873.396	125.321	0.1224	0	0.4526	0	-1.16004	-0.115397	-0.242528	0.576555	0.278064	0.574607	-0.169184	-0.257925	0.317075		1
A_A2C8	0.616438	0	46-65	T4	N0	MX	646.775	13293.4	569.74	170.203	7051.14	866.294	15.195	0.1224	0.02095	0	0.6622	-0.628342	-0.127922	-0.124545	0.443209	0.188618	0.569935	-0.0205133	0.30044	1.10599		1
A_A0RX	0.465753	0	46-65	T2	N0	M0	637.697	12035.2	754.812	234.341	5056.35	433.989	225.941	0.1224	0	0	0.1414	-0.619522	-0.115814	-0.165002	0.610224	0.135257	0.285521	-0.30502	-0.174355	0.0894447		1
A_A26E	2.6137	0	66-85	T3	N1	MX	493.372	2232.65	633.476	187.754	15111.9	373.675	27.1782	1.154	0.02095	0.4526	0.307	-0.479311	-0.0214848	-0.138478	0.488912	0.404244	0.245841	-0.0366906	0.463033	2.39758		1
A_A1AX	7.20274	0	46-65	T1	N0	M0	778.532	6066.97	862.028	165.083	9646.4	802.936	102.229	0.1224	0	0	0	-0.756344	-0.0583825	-0.188439	0.429877	0.258041	0.528251	-0.138009	0.0749949	0.197395		1
A_A10F	2.40548	0	46-65	T2	N0	M0	892.434	10495.1	486.603	206.673	7926.74	697.983	116.477	0.1224	0	0	0.1414	-0.867	-0.100994	-0.106371	0.538177	0.21204	0.459203	-0.157244	-0.0221888	0.241611		1
A_A0DE	6.49863	0	46-65	T2	N0	M0	447.7	18440.5	467.163	160.844	7009.43	423.111	57.3779	0.1224	0	0	0.1414	-0.434941	-0.177453	-0.102122	0.418838	0.187502	0.278365	-0.0774602	0.0927292	0.356529		1
A_A1XO	4.60822	0	46-65	T2	N1	M0	716.392	9069.93	449.82	155.024	11800.6	846.313	134.4	0.1224	0	0.4526	0.1414	-0.695975	-0.08728	-0.0983308	0.403683	0.315665	0.556789	-0.18144	0.213111	0.929511		1
A_A6IV	1.55616	0	46-65	T2	N1	MX	667.147	18070.6	733.972	321.607	6895.25	393.685	194.193	0.1224	0.02095	0.4526	0.1414	-0.648133	-0.173893	-0.160446	0.837466	0.184448	0.259005	-0.26216	0.0362865	0.773636		1
A_A1ND	3.46849	0	66-85	T2	N1	M0	632.789	4028.78	958.221	251.977	5348.01	616.987	292.583	1.154	0	0.4526	0.1414	-0.614754	-0.038769	-0.209467	0.656148	0.143059	0.405916	-0.394987	-0.0528544	1.69515		1
A_A1AJ	6.52877	0	66-85	T1	N0	M0	732.517	10441.4	807.425	467.143	8225.14	559.792	719.927	1.154	0	0	0	-0.711641	-0.100478	-0.176503	1.21644	0.220022	0.368287	-0.971901	-0.155771	0.998229		1
A_A0B1	3.14521	0	66-85	T2	N1	M0	559.686	9773.75	311.196	89.0887	12019	473.915	2.22699	1.154	0	0.4526	0.1414	-0.543735	-0.0940528	-0.0680275	0.231987	0.321507	0.311788	-0.00300644	0.156461	1.90446		1
A_A0AJ	0.830137	0	66-85	T3	N0	M0	529.424	10622.6	770.594	228.277	11691.9	439.33	78.0508	1.154	0	0	0.307	-0.514336	-0.102222	-0.168452	0.594433	0.312759	0.289036	-0.105369	0.30585	1.76685		1
A_A202	2.17808	0	46-65	T2	N0	M0	726.611	8880	614.544	231.719	10196.5	859.085	37.5286	0.1224	0	0	0.1414	-0.705902	-0.0854523	-0.134339	0.603396	0.272756	0.565192	-0.0506636	0.464986	0.728786		1
A_A0DB	2.7589	0	46-65	T2	N0	M0	443.034	8675.84	592.562	532.652	12649.8	286.021	40.1536	0.1224	0	0	0.1414	-0.430408	-0.0834876	-0.129534	1.38703	0.338383	0.188173	-0.0542073	1.21595	1.47975		1
A_A248	0.161644	0	46-65	T2	N0	M0	837.76	4367.51	1331.11	222.282	12788.1	473.576	165.845	0.1224	0	0	0.1414	-0.813884	-0.0420285	-0.290981	0.578822	0.342082	0.311566	-0.22389	-0.138314	0.125486		1
A_A0J6	3.12329	0	46-65	T2	N0	M0	585.734	14644	603.857	218.657	6378.83	253.995	254.149	0.1224	0	0	0.1414	-0.56904	-0.140919	-0.132003	0.569382	0.170634	0.167103	-0.343101	-0.277945	-0.0141449		1
A_A0HO	0.208219	0	46-65	T1	N1	M0	1199.01	15543.2	522.844	242.623	8643.46	979.201	77.9146	0.1224	0	0.4526	0	-1.16484	-0.149572	-0.114294	0.63179	0.231213	0.644216	-0.105185	-0.0266673	0.548333		1
A_A1AK	8.65479	0	66-85	T1	N0	M0	1073.64	9485.26	904.115	293.443	9182.9	438.176	98.1421	1.154	0	0	0	-1.04304	-0.0912767	-0.19764	0.764127	0.245643	0.288276	-0.132492	-0.166399	0.987601		1
A_A1PH	1.66301	0	46-65	T1	N1	M0	517.986	5222.15	823.412	125.982	5727.93	213.468	53.3374	0.1224	0	0.4526	0	-0.503224	-0.0502528	-0.179998	0.328056	0.153222	0.140441	-0.0720055	-0.183761	0.391239		1
A_A0XL	0.446575	0	46-65	T2	N0	M0	856.934	13471	241.96	120.98	10699.6	373.02	14.1169	0.1224	0	0	0.1414	-0.832511	-0.129631	-0.0528925	0.315033	0.286213	0.24541	-0.0190578	-0.187437	0.0763631		1
A_A1AN	8	0	46-65	T2	N0	M0	1220.94	14539.1	809.111	263.108	10580.9	1032.7	313.014	0.1224	0	0	0.1414	-1.18615	-0.139909	-0.176872	0.685133	0.283038	0.679411	-0.42257	-0.277916	-0.0141156		1
A_A146	1.76164	0	46-65	T2	N0	MX	867.613	11740.8	336.738	132.916	11133.8	699.242	95.6878	0.1224	0.02095	0	0.1414	-0.842886	-0.112982	-0.0736109	0.346115	0.297829	0.460031	-0.129179	-0.054683	0.230067		1
A_A4SC	1.22192	0	46-65	T3	N0	MX	694.423	11651.7	594.797	109.653	5173.53	1098.26	11.5181	0.1224	0.02095	0	0.307	-0.674632	-0.112124	-0.130023	0.285536	0.138392	0.722548	-0.0155495	0.214148	0.664498		1
A_A1XU	1.08219	0	46-65	T1	N0	M0	706.971	9523.31	382.398	153.109	10315.7	467.746	46.3964	0.1224	0	0	0	-0.686822	-0.0916428	-0.0835921	0.398696	0.275945	0.30773	-0.0626351	0.0576795	0.18008		1
A_A0DC	2.48219	0	46-65	T1	N0	M0	667.635	3951.92	172.648	104.717	9493.1	398.098	57.1032	0.1224	0	0	0	-0.648608	-0.0380293	-0.0377408	0.272683	0.25394	0.261909	-0.0770893	-0.0129349	0.109465		1
A_A229	3.14521	0	26-45	T1	N0	M0	777.184	6994.99	553.352	202.558	9159.23	401.592	190.213	0	0	0	0	-0.755035	-0.0673128	-0.120963	0.527462	0.245009	0.264208	-0.256787	-0.163419	-0.163419		1
A_A0SD	1.19726	0	46-65	T2	N0	M0	664.483	9593.34	269.558	89.2352	8405.91	469.733	56.7722	0.1224	0	0	0.1414	-0.645545	-0.0923167	-0.0589253	0.232368	0.224858	0.309038	-0.0766425	-0.107166	0.156634		1
A_A25C	1.43288	0	46-65	T2	N1	M0	552.88	2572.81	226.46	132.012	13619.8	552.938	57.9882	0.1224	0	0.4526	0.1414	-0.537123	-0.0247582	-0.0495042	0.34376	0.364329	0.363778	-0.0782841	0.382197	1.0986		1
A_A254	7.13699	0	46-65	T2	N2	M0	450.02	11359	1004.02	389.816	9422.34	728.201	110.737	0.1224	0	1.041	0.1414	-0.437195	-0.109307	-0.219479	1.01508	0.252047	0.479083	-0.149494	0.830737	2.13554		1
A_A15E	1.72603	0	26-45	T1	N1	M0	609.278	8195.3	236.791	92.2576	8484.29	701.412	38.7034	0	0	0.4526	0	-0.591914	-0.0788633	-0.0517625	0.240239	0.226955	0.461459	-0.0522496	0.153863	0.606463		1
A_A1L7	5.03014	0	26-45	T2	N2	M0	698.836	15737.9	744.194	168.442	6080.19	341.685	20.3721	0	0	1.041	0.1414	-0.678919	-0.151446	-0.162681	0.438622	0.162645	0.224795	-0.0275023	-0.194486	0.987914		1
A_A1KP	8.09041	0	66-85	T1	N1	M0	653.058	8209.25	184.79	66.5999	7490.26	489.414	28.7094	1.154	0	0.4526	0	-0.634446	-0.0789976	-0.040395	0.173426	0.200364	0.321986	-0.0387576	-0.09682	1.50978		1
A_A1NE	2.98082	0	26-45	T2	N1	M0	1021.69	15879.9	903.717	301.342	10737.8	611.355	100.8	0	0	0.4526	0.1414	-0.992576	-0.152812	-0.197552	0.784696	0.287237	0.40221	-0.13608	-0.00487708	0.589123		1
A_A26I	1.81096	0	46-65	T2	N0	M0	656.25	1343	686.714	363.082	6275.12	757.399	59.6874	0.1224	0	0	0.1414	-0.637547	-0.0129237	-0.150116	0.945465	0.167859	0.498293	-0.080578	0.730453	0.994253		1
A_A1JH	1.16712	0	46-65	T1	N0	M0	941.898	9884.09	469.937	207.507	9775.37	778.745	133.433	0.1224	0	0	0	-0.915054	-0.0951146	-0.102728	0.54035	0.261491	0.512337	-0.180135	0.0211457	0.143546		1
A_A1P6	1.53973	0	46-65	T2	N1	M0	941.9	10998.6	234.178	101.426	7398.03	719.234	47.2321	0.1224	0	0.4526	0.1414	-0.915055	-0.105839	-0.0511912	0.264113	0.197897	0.473184	-0.0637634	-0.200654	0.515746		1
A_A440	2.07945	0	46-65	T1	N0	MX	872.464	14147.2	923.489	508.399	6296.47	498.299	100.285	0.1224	0.02095	0	0	-0.847598	-0.136138	-0.201875	1.32387	0.168431	0.327831	-0.135385	0.499135	0.642485		1
A_A18F	2.74247	0	46-65	T2	N0	M0	817.518	12624.4	394.334	152.648	9161.3	868.348	128.369	0.1224	0	0	0.1414	-0.794219	-0.121485	-0.0862014	0.397495	0.245065	0.571286	-0.173298	0.0386439	0.302444		1
A_A1Y3	1.17808	0	46-65	T2	N2	MX	583.306	22185.1	1357.86	317.761	6162.24	699.326	491.245	0.1224	0.02095	1.041	0.1414	-0.566681	-0.213487	-0.296829	0.827451	0.16484	0.460087	-0.66318	-0.2878	1.03795		1
A_A2QH	2.75342	0	46-65	T3	N0	MX	637.94	1459.92	62.5813	108.49	12439.9	375.538	2.66661	0.1224	0.02095	0	0.307	-0.619758	-0.0140488	-0.0136803	0.282508	0.332768	0.247066	-0.00359992	0.211255	0.661605		1
A_A1XG	1.2274	0	86-100	T4	N1	M0	508.043	8405.29	180.714	91.9091	10017.2	1030.51	101.201	3.524	0	0.4526	0.6622	-0.493564	-0.0808841	-0.0395041	0.239331	0.267959	0.677975	-0.136621	0.434693	5.07349		1
A_A4SA	1.24384	0	26-45	T2	N1	M0	783.533	14548.1	583.923	184.675	6217.68	385.712	115.479	0	0	0.4526	0.1414	-0.761203	-0.139996	-0.127646	0.480893	0.166323	0.25376	-0.155896	-0.283764	0.310236		1
A_A1G4	1.63014	0	66-85	T3	N1	M0	724.794	10514.8	217.003	127.778	9544.36	390.565	16.3304	1.154	0	0.4526	0.307	-0.704137	-0.101184	-0.0474368	0.332734	0.255312	0.256953	-0.0220461	-0.0298049	1.8838		1
A_A0T4	1.70959	0	46-65	T2	N0	M0	696.019	17676.1	576.383	169.933	6111.39	358.938	96.5892	0.1224	0	0	0.1414	-0.676182	-0.170097	-0.125997	0.442505	0.16348	0.236146	-0.130395	-0.260541	0.00325853		1
A_A12F	5.04658	0	26-45	T2	N0	M0	738.219	8347.56	172.901	152.01	4475.9	243.21	0	0	0	0	0.1414	-0.71718	-0.0803286	-0.0377962	0.395835	0.11973	0.160008	0	-0.159731	-0.0183314		1
A_A24K	4.2411	0	46-65	T2	N0	M0	810.387	10694.6	414.54	66.0185	11421	1124.48	148.698	0.1224	0	0	0.1414	-0.787291	-0.102915	-0.0906183	0.171912	0.305512	0.739793	-0.200743	0.0356513	0.299451		1
